# Supplementary material for: Crosstalk Between Four Types of RNA Modification Writers Characterizes the Tumor Immune Microenvironment Infiltration Patterns in Skin Cutaneous Melanoma
Source: Front Cell Dev Biol. 2022 Jan 26;10:821678. doi: 10.3389/fcell.2022.821678 (PMC8826580; doi:10.3389/fcell.2022.821678)
Supplement: Supplementary file 2 [file Table1.XLSX]

## Sheet: table-s1
Table-S1: Basic information of datasets
Accession number/Source	Platform	Number of patients	Survival data
GEO: GSE65904	Illumina HumanHT-12 V4.0 expression beadchip	214	OS
GEO: GSE78220	Illumina HiSeq 2000 (Homo sapiens)	28	OS
TCGA: SKCM	Illumina RNAseq	471	OS

## Sheet: table-s2
Table-S2: The gene sets for identifying each tumor-infiltrating immune cell type
Metagene	Cell.type	Immunity
ADAM28	Activated.B.cell	Adaptive
CD180	Activated.B.cell	Adaptive
CD79B	Activated.B.cell	Adaptive
BLK	Activated.B.cell	Adaptive
CD19	Activated.B.cell	Adaptive
MS4A1	Activated.B.cell	Adaptive
TNFRSF17	Activated.B.cell	Adaptive
IGHM	Activated.B.cell	Adaptive
GNG7	Activated.B.cell	Adaptive
MICAL3	Activated.B.cell	Adaptive
SPIB	Activated.B.cell	Adaptive
HLA-DOB	Activated.B.cell	Adaptive
IGKC	Activated.B.cell	Adaptive
PNOC	Activated.B.cell	Adaptive
FCRL2	Activated.B.cell	Adaptive
BACH2	Activated.B.cell	Adaptive
CR2	Activated.B.cell	Adaptive
TCL1A	Activated.B.cell	Adaptive
AKNA	Activated.B.cell	Adaptive
ARHGAP25	Activated.B.cell	Adaptive
CCL21	Activated.B.cell	Adaptive
CD27	Activated.B.cell	Adaptive
CD38	Activated.B.cell	Adaptive
CLEC17A	Activated.B.cell	Adaptive
CLEC9A	Activated.B.cell	Adaptive
CLECL1	Activated.B.cell	Adaptive
AIM2	Activated.CD4.T.cell	Adaptive
BIRC3	Activated.CD4.T.cell	Adaptive
BRIP1	Activated.CD4.T.cell	Adaptive
CCL20	Activated.CD4.T.cell	Adaptive
CCL4	Activated.CD4.T.cell	Adaptive
CCL5	Activated.CD4.T.cell	Adaptive
CCNB1	Activated.CD4.T.cell	Adaptive
CCR7	Activated.CD4.T.cell	Adaptive
DUSP2	Activated.CD4.T.cell	Adaptive
ESCO2	Activated.CD4.T.cell	Adaptive
ETS1	Activated.CD4.T.cell	Adaptive
EXO1	Activated.CD4.T.cell	Adaptive
EXOC6	Activated.CD4.T.cell	Adaptive
IARS	Activated.CD4.T.cell	Adaptive
ITK	Activated.CD4.T.cell	Adaptive
KIF11	Activated.CD4.T.cell	Adaptive
KNTC1	Activated.CD4.T.cell	Adaptive
NUF2	Activated.CD4.T.cell	Adaptive
PRC1	Activated.CD4.T.cell	Adaptive
PSAT1	Activated.CD4.T.cell	Adaptive
RGS1	Activated.CD4.T.cell	Adaptive
RTKN2	Activated.CD4.T.cell	Adaptive
SAMSN1	Activated.CD4.T.cell	Adaptive
SELL	Activated.CD4.T.cell	Adaptive
TRAT1	Activated.CD4.T.cell	Adaptive
ADRM1	Activated.CD8.T.cell	Adaptive
AHSA1	Activated.CD8.T.cell	Adaptive
C1GALT1C1	Activated.CD8.T.cell	Adaptive
CCT6B	Activated.CD8.T.cell	Adaptive
CD37	Activated.CD8.T.cell	Adaptive
CD3D	Activated.CD8.T.cell	Adaptive
CD3E	Activated.CD8.T.cell	Adaptive
CD3G	Activated.CD8.T.cell	Adaptive
CD69	Activated.CD8.T.cell	Adaptive
CD8A	Activated.CD8.T.cell	Adaptive
CETN3	Activated.CD8.T.cell	Adaptive
CSE1L	Activated.CD8.T.cell	Adaptive
GEMIN6	Activated.CD8.T.cell	Adaptive
GNLY	Activated.CD8.T.cell	Adaptive
GPT2	Activated.CD8.T.cell	Adaptive
GZMA	Activated.CD8.T.cell	Adaptive
GZMH	Activated.CD8.T.cell	Adaptive
GZMK	Activated.CD8.T.cell	Adaptive
IL2RB	Activated.CD8.T.cell	Adaptive
LCK	Activated.CD8.T.cell	Adaptive
MPZL1	Activated.CD8.T.cell	Adaptive
NKG7	Activated.CD8.T.cell	Adaptive
PIK3IP1	Activated.CD8.T.cell	Adaptive
PTRH2	Activated.CD8.T.cell	Adaptive
TIMM13	Activated.CD8.T.cell	Adaptive
ZAP70	Activated.CD8.T.cell	Adaptive
ACP5	Gamma.delta.T.cell	Adaptive
AQP9	Gamma.delta.T.cell	Adaptive
BTN3A2	Gamma.delta.T.cell	Adaptive
C1orf54	Gamma.delta.T.cell	Adaptive
CARD8	Gamma.delta.T.cell	Adaptive
CCL18	Gamma.delta.T.cell	Adaptive
CD209	Gamma.delta.T.cell	Adaptive
CD33	Gamma.delta.T.cell	Adaptive
CD36	Gamma.delta.T.cell	Adaptive
CDK5	Gamma.delta.T.cell	Adaptive
IL10RB	Gamma.delta.T.cell	Adaptive
KLRF1	Gamma.delta.T.cell	Adaptive
LGALS1	Gamma.delta.T.cell	Adaptive
MAPK7	Gamma.delta.T.cell	Adaptive
KLHL7	Gamma.delta.T.cell	Adaptive
KRT80	Gamma.delta.T.cell	Adaptive
LAMC1	Gamma.delta.T.cell	Adaptive
LCORL	Gamma.delta.T.cell	Adaptive
LMNB1	Gamma.delta.T.cell	Adaptive
MEIS3P1	Gamma.delta.T.cell	Adaptive
MPL	Gamma.delta.T.cell	Adaptive
FABP1	Gamma.delta.T.cell	Adaptive
FABP5	Gamma.delta.T.cell	Adaptive
FADD	Gamma.delta.T.cell	Adaptive
MFAP3L	Gamma.delta.T.cell	Adaptive
MINPP1	Gamma.delta.T.cell	Adaptive
RPS24	Gamma.delta.T.cell	Adaptive
RPS7	Gamma.delta.T.cell	Adaptive
RPS9	Gamma.delta.T.cell	Adaptive
DBNL	Gamma.delta.T.cell	Adaptive
CCL13	Gamma.delta.T.cell	Adaptive
CD22	Immature..B.cell	Adaptive
CYBB	Immature..B.cell	Adaptive
FAM129C	Immature..B.cell	Adaptive
FCRL1	Immature..B.cell	Adaptive
FCRL3	Immature..B.cell	Adaptive
FCRL5	Immature..B.cell	Adaptive
FCRLA	Immature..B.cell	Adaptive
HDAC9	Immature..B.cell	Adaptive
HLA-DQA1	Immature..B.cell	Adaptive
HVCN1	Immature..B.cell	Adaptive
KIAA0226	Immature..B.cell	Adaptive
NCF1	Immature..B.cell	Adaptive
NCF1B	Immature..B.cell	Adaptive
P2RY10	Immature..B.cell	Adaptive
SP100	Immature..B.cell	Adaptive
TXNIP	Immature..B.cell	Adaptive
STAP1	Immature..B.cell	Adaptive
TAGAP	Immature..B.cell	Adaptive
ZCCHC2	Immature..B.cell	Adaptive
CCL3L1	Regulatory.T.cell	Adaptive
CD72	Regulatory.T.cell	Adaptive
CLEC5A	Regulatory.T.cell	Adaptive
FOXP3	Regulatory.T.cell	Adaptive
ITGA4	Regulatory.T.cell	Adaptive
L1CAM	Regulatory.T.cell	Adaptive
LIPA	Regulatory.T.cell	Adaptive
LRP1	Regulatory.T.cell	Adaptive
LRRC42	Regulatory.T.cell	Adaptive
MARCO	Regulatory.T.cell	Adaptive
MMP12	Regulatory.T.cell	Adaptive
MNDA	Regulatory.T.cell	Adaptive
MRC1	Regulatory.T.cell	Adaptive
MS4A6A	Regulatory.T.cell	Adaptive
PELO	Regulatory.T.cell	Adaptive
PLEK	Regulatory.T.cell	Adaptive
PRSS23	Regulatory.T.cell	Adaptive
PTGIR	Regulatory.T.cell	Adaptive
ST8SIA4	Regulatory.T.cell	Adaptive
STAB1	Regulatory.T.cell	Adaptive
B3GAT1	T.follicular.helper.cell	Adaptive
CDK5R1	T.follicular.helper.cell	Adaptive
PDCD1	T.follicular.helper.cell	Adaptive
BCL6	T.follicular.helper.cell	Adaptive
CD200	T.follicular.helper.cell	Adaptive
CD83	T.follicular.helper.cell	Adaptive
CD84	T.follicular.helper.cell	Adaptive
FGF2	T.follicular.helper.cell	Adaptive
GPR18	T.follicular.helper.cell	Adaptive
CEBPA	T.follicular.helper.cell	Adaptive
CECR1	T.follicular.helper.cell	Adaptive
CLEC10A	T.follicular.helper.cell	Adaptive
CLEC4A	T.follicular.helper.cell	Adaptive
CSF1R	T.follicular.helper.cell	Adaptive
CTSS	T.follicular.helper.cell	Adaptive
DMN	T.follicular.helper.cell	Adaptive
DPP4	T.follicular.helper.cell	Adaptive
LRRC32	T.follicular.helper.cell	Adaptive
MC5R	T.follicular.helper.cell	Adaptive
MICA	T.follicular.helper.cell	Adaptive
NCAM1	T.follicular.helper.cell	Adaptive
NCR2	T.follicular.helper.cell	Adaptive
NRP1	T.follicular.helper.cell	Adaptive
PDCD1LG2	T.follicular.helper.cell	Adaptive
PDCD6	T.follicular.helper.cell	Adaptive
PRDX1	T.follicular.helper.cell	Adaptive
RAE1	T.follicular.helper.cell	Adaptive
RAET1E	T.follicular.helper.cell	Adaptive
SIGLEC7	T.follicular.helper.cell	Adaptive
SIGLEC9	T.follicular.helper.cell	Adaptive
TYRO3	T.follicular.helper.cell	Adaptive
CHST12	T.follicular.helper.cell	Adaptive
CLIC3	T.follicular.helper.cell	Adaptive
IVNS1ABP	T.follicular.helper.cell	Adaptive
KIR2DL2	T.follicular.helper.cell	Adaptive
LGMN	T.follicular.helper.cell	Adaptive
CD70	Type.1.T.helper.cell	Adaptive
TBX21	Type.1.T.helper.cell	Adaptive
ADAM8	Type.1.T.helper.cell	Adaptive
AHCYL2	Type.1.T.helper.cell	Adaptive
ALCAM	Type.1.T.helper.cell	Adaptive
B3GALNT1	Type.1.T.helper.cell	Adaptive
BBS12	Type.1.T.helper.cell	Adaptive
BST1	Type.1.T.helper.cell	Adaptive
CD151	Type.1.T.helper.cell	Adaptive
CD47	Type.1.T.helper.cell	Adaptive
CD48	Type.1.T.helper.cell	Adaptive
CD52	Type.1.T.helper.cell	Adaptive
CD53	Type.1.T.helper.cell	Adaptive
CD59	Type.1.T.helper.cell	Adaptive
CD6	Type.1.T.helper.cell	Adaptive
CD68	Type.1.T.helper.cell	Adaptive
CD7	Type.1.T.helper.cell	Adaptive
CD96	Type.1.T.helper.cell	Adaptive
CFHR3	Type.1.T.helper.cell	Adaptive
CHRM3	Type.1.T.helper.cell	Adaptive
CLEC7A	Type.1.T.helper.cell	Adaptive
COL23A1	Type.1.T.helper.cell	Adaptive
COL4A4	Type.1.T.helper.cell	Adaptive
COL5A3	Type.1.T.helper.cell	Adaptive
DAB1	Type.1.T.helper.cell	Adaptive
DLEU7	Type.1.T.helper.cell	Adaptive
DOC2B	Type.1.T.helper.cell	Adaptive
EMP1	Type.1.T.helper.cell	Adaptive
F12	Type.1.T.helper.cell	Adaptive
FURIN	Type.1.T.helper.cell	Adaptive
GAB3	Type.1.T.helper.cell	Adaptive
GATM	Type.1.T.helper.cell	Adaptive
GFPT2	Type.1.T.helper.cell	Adaptive
GPR25	Type.1.T.helper.cell	Adaptive
GREM2	Type.1.T.helper.cell	Adaptive
HAVCR1	Type.1.T.helper.cell	Adaptive
HSD11B1	Type.1.T.helper.cell	Adaptive
HUNK	Type.1.T.helper.cell	Adaptive
IGF2	Type.1.T.helper.cell	Adaptive
RCSD1	Type.1.T.helper.cell	Adaptive
RYR1	Type.1.T.helper.cell	Adaptive
SAV1	Type.1.T.helper.cell	Adaptive
SELE	Type.1.T.helper.cell	Adaptive
SELP	Type.1.T.helper.cell	Adaptive
SH3KBP1	Type.1.T.helper.cell	Adaptive
SIT1	Type.1.T.helper.cell	Adaptive
SLC35B3	Type.1.T.helper.cell	Adaptive
SIGLEC10	Type.1.T.helper.cell	Adaptive
SKAP1	Type.1.T.helper.cell	Adaptive
THUMPD2	Type.1.T.helper.cell	Adaptive
TIGIT	Type.1.T.helper.cell	Adaptive
ZEB2	Type.1.T.helper.cell	Adaptive
ENC1	Type.1.T.helper.cell	Adaptive
FAM134B	Type.1.T.helper.cell	Adaptive
FBXO30	Type.1.T.helper.cell	Adaptive
FCGR2C	Type.1.T.helper.cell	Adaptive
STAC	Type.1.T.helper.cell	Adaptive
LTC4S	Type.1.T.helper.cell	Adaptive
MAN1B1	Type.1.T.helper.cell	Adaptive
MDH1	Type.1.T.helper.cell	Adaptive
MMD	Type.1.T.helper.cell	Adaptive
RGS16	Type.1.T.helper.cell	Adaptive
IL12A	Type.1.T.helper.cell	Adaptive
P2RX5	Type.1.T.helper.cell	Adaptive
CD97	Type.1.T.helper.cell	Adaptive
ITGB4	Type.1.T.helper.cell	Adaptive
ICAM3	Type.1.T.helper.cell	Adaptive
METRNL	Type.1.T.helper.cell	Adaptive
TNFRSF1A	Type.1.T.helper.cell	Adaptive
IRF1	Type.1.T.helper.cell	Adaptive
HTR2B	Type.1.T.helper.cell	Adaptive
CALD1	Type.1.T.helper.cell	Adaptive
MOCOS	Type.1.T.helper.cell	Adaptive
TRAF3IP2	Type.1.T.helper.cell	Adaptive
TLR8	Type.1.T.helper.cell	Adaptive
TRAF1	Type.1.T.helper.cell	Adaptive
DUSP14	Type.1.T.helper.cell	Adaptive
IL17A	Type.17.T.helper.cell	Adaptive
IL17RA	Type.17.T.helper.cell	Adaptive
C2CD4A	Type.17.T.helper.cell	Adaptive
C2CD4B	Type.17.T.helper.cell	Adaptive
CA2	Type.17.T.helper.cell	Adaptive
CCDC65	Type.17.T.helper.cell	Adaptive
CEACAM3	Type.17.T.helper.cell	Adaptive
IL17C	Type.17.T.helper.cell	Adaptive
IL17F	Type.17.T.helper.cell	Adaptive
IL17RC	Type.17.T.helper.cell	Adaptive
IL17RE	Type.17.T.helper.cell	Adaptive
IL23A	Type.17.T.helper.cell	Adaptive
ILDR1	Type.17.T.helper.cell	Adaptive
LONRF3	Type.17.T.helper.cell	Adaptive
SH2D6	Type.17.T.helper.cell	Adaptive
TNIP2	Type.17.T.helper.cell	Adaptive
ABCA1	Type.17.T.helper.cell	Adaptive
ABCB1	Type.17.T.helper.cell	Adaptive
ADAMTS12	Type.17.T.helper.cell	Adaptive
ANK1	Type.17.T.helper.cell	Adaptive
ANKRD22	Type.17.T.helper.cell	Adaptive
B3GALT2	Type.17.T.helper.cell	Adaptive
CAMTA1	Type.17.T.helper.cell	Adaptive
CCR9	Type.17.T.helper.cell	Adaptive
CD40	Type.17.T.helper.cell	Adaptive
GPR44	Type.17.T.helper.cell	Adaptive
IFT80	Type.17.T.helper.cell	Adaptive
ASB2	Type.2.T.helper.cell	Adaptive
CSRP2	Type.2.T.helper.cell	Adaptive
DAPK1	Type.2.T.helper.cell	Adaptive
DLC1	Type.2.T.helper.cell	Adaptive
DNAJC12	Type.2.T.helper.cell	Adaptive
DUSP6	Type.2.T.helper.cell	Adaptive
GNAI1	Type.2.T.helper.cell	Adaptive
LAMP3	Type.2.T.helper.cell	Adaptive
NRP2	Type.2.T.helper.cell	Adaptive
OSBPL1A	Type.2.T.helper.cell	Adaptive
PDE4B	Type.2.T.helper.cell	Adaptive
PHLDA1	Type.2.T.helper.cell	Adaptive
PLA2G4A	Type.2.T.helper.cell	Adaptive
RAB27B	Type.2.T.helper.cell	Adaptive
RBMS3	Type.2.T.helper.cell	Adaptive
RNF125	Type.2.T.helper.cell	Adaptive
TMPRSS3	Type.2.T.helper.cell	Adaptive
GATA3	Type.2.T.helper.cell	Adaptive
BIRC5	Type.2.T.helper.cell	Adaptive
CDC25C	Type.2.T.helper.cell	Adaptive
CDC7	Type.2.T.helper.cell	Adaptive
CENPF	Type.2.T.helper.cell	Adaptive
CXCR6	Type.2.T.helper.cell	Adaptive
DHFR	Type.2.T.helper.cell	Adaptive
EVI5	Type.2.T.helper.cell	Adaptive
GSTA4	Type.2.T.helper.cell	Adaptive
HELLS	Type.2.T.helper.cell	Adaptive
IL26	Type.2.T.helper.cell	Adaptive
LAIR2	Type.2.T.helper.cell	Adaptive
ABCD1	Activated.dendritic.cell	Innate
C1QC	Activated.dendritic.cell	Innate
CAPG	Activated.dendritic.cell	Innate
CCL3L3	Activated.dendritic.cell	Innate
CD207	Activated.dendritic.cell	Innate
CD302	Activated.dendritic.cell	Innate
ATP5B	Activated.dendritic.cell	Innate
ATP5L	Activated.dendritic.cell	Innate
ATP6V1A	Activated.dendritic.cell	Innate
BCL2L1	Activated.dendritic.cell	Innate
C1QB	Activated.dendritic.cell	Innate
SNURF	Activated.dendritic.cell	Innate
SPCS3	Activated.dendritic.cell	Innate
CCNA1	Activated.dendritic.cell	Innate
CEACAM8	Activated.dendritic.cell	Innate
NOS2	Activated.dendritic.cell	Innate
SRA1	Activated.dendritic.cell	Innate
TNFRSF6B	Activated.dendritic.cell	Innate
TREM1	Activated.dendritic.cell	Innate
TREML1	Activated.dendritic.cell	Innate
RHOA	Activated.dendritic.cell	Innate
SLC25A37	Activated.dendritic.cell	Innate
TNFSF14	Activated.dendritic.cell	Innate
TREML4	Activated.dendritic.cell	Innate
VNN2	Activated.dendritic.cell	Innate
XPO6	Activated.dendritic.cell	Innate
CLEC4C	Activated.dendritic.cell	Innate
TNFAIP2	Activated.dendritic.cell	Innate
UBD	Activated.dendritic.cell	Innate
ACTR3	Activated.dendritic.cell	Innate
RAB1A	Activated.dendritic.cell	Innate
SLA	Activated.dendritic.cell	Innate
HLA-DQA2	Activated.dendritic.cell	Innate
SIGLEC5	Activated.dendritic.cell	Innate
SLAMF9	Activated.dendritic.cell	Innate
ABAT	CD56bright.natural.killer.cell	Innate
C11orf75	CD56bright.natural.killer.cell	Innate
C5orf15	CD56bright.natural.killer.cell	Innate
CDHR1	CD56bright.natural.killer.cell	Innate
DCAF12	CD56bright.natural.killer.cell	Innate
DYNLL1	CD56bright.natural.killer.cell	Innate
GPR137B	CD56bright.natural.killer.cell	Innate
HCP5	CD56bright.natural.killer.cell	Innate
HDGFRP2	CD56bright.natural.killer.cell	Innate
KRT86	CD56bright.natural.killer.cell	Innate
MLST8	CD56bright.natural.killer.cell	Innate
ELMOD3	CD56bright.natural.killer.cell	Innate
ENTPD5	CD56bright.natural.killer.cell	Innate
FAM119A	CD56bright.natural.killer.cell	Innate
FAM179A	CD56bright.natural.killer.cell	Innate
CLIC2	CD56bright.natural.killer.cell	Innate
COX7A2L	CD56bright.natural.killer.cell	Innate
CREB3L4	CD56bright.natural.killer.cell	Innate
CSF1	CD56bright.natural.killer.cell	Innate
CSNK2A2	CD56bright.natural.killer.cell	Innate
CSTA	CD56bright.natural.killer.cell	Innate
CSTB	CD56bright.natural.killer.cell	Innate
CTPS	CD56bright.natural.killer.cell	Innate
CTSD	CD56bright.natural.killer.cell	Innate
FST	CD56bright.natural.killer.cell	Innate
GATA2	CD56bright.natural.killer.cell	Innate
GMPR	CD56bright.natural.killer.cell	Innate
HDC	CD56bright.natural.killer.cell	Innate
HEY1	CD56bright.natural.killer.cell	Innate
HOXA1	CD56bright.natural.killer.cell	Innate
HS2ST1	CD56bright.natural.killer.cell	Innate
HS3ST1	CD56bright.natural.killer.cell	Innate
BCL11B	CD56bright.natural.killer.cell	Innate
CDH3	CD56bright.natural.killer.cell	Innate
MYL6B	CD56bright.natural.killer.cell	Innate
NAA16	CD56bright.natural.killer.cell	Innate
ClQA	CD56bright.natural.killer.cell	Innate
ClQB	CD56bright.natural.killer.cell	Innate
CYP27B1	CD56bright.natural.killer.cell	Innate
EIF3M	CD56bright.natural.killer.cell	Innate
CYP27A1	CD56dim.natural.killer.cell	Innate
DDX55	CD56dim.natural.killer.cell	Innate
DYRK2	CD56dim.natural.killer.cell	Innate
RPL37A	CD56dim.natural.killer.cell	Innate
NOTCH3	CD56dim.natural.killer.cell	Innate
AKR7A3	CD56dim.natural.killer.cell	Innate
GPRC5C	CD56dim.natural.killer.cell	Innate
GRIN1	CD56dim.natural.killer.cell	Innate
HLA-E	CD56dim.natural.killer.cell	Innate
PORCN	CD56dim.natural.killer.cell	Innate
PSMC4	CD56dim.natural.killer.cell	Innate
UPP1	CD56dim.natural.killer.cell	Innate
IL21R	CD56dim.natural.killer.cell	Innate
KIR2DS1	CD56dim.natural.killer.cell	Innate
KIR2DS2	CD56dim.natural.killer.cell	Innate
KIR2DS5	CD56dim.natural.killer.cell	Innate
GIPR	Eosinophil	Innate
KRT18P50	Eosinophil	Innate
LRMP	Eosinophil	Innate
FOSB	Eosinophil	Innate
RRP12	Eosinophil	Innate
GPR183	Eosinophil	Innate
NR4A3	Eosinophil	Innate
ST3GAL6	Eosinophil	Innate
DEPDC5	Eosinophil	Innate
PDE6C	Eosinophil	Innate
PKD2L2	Eosinophil	Innate
GPR65	Eosinophil	Innate
IL5RA	Eosinophil	Innate
P2RY14	Eosinophil	Innate
DACH1	Eosinophil	Innate
DAPK2	Eosinophil	Innate
EMR3	Eosinophil	Innate
ACADM	Immature.dendritic.cell	Innate
AHCYL1	Immature.dendritic.cell	Innate
ALDH1A2	Immature.dendritic.cell	Innate
ALDH3A2	Immature.dendritic.cell	Innate
ALDH9A1	Immature.dendritic.cell	Innate
ALOX15	Immature.dendritic.cell	Innate
AMT	Immature.dendritic.cell	Innate
ARL1	Immature.dendritic.cell	Innate
ATIC	Immature.dendritic.cell	Innate
ATP5A1	Immature.dendritic.cell	Innate
CAPZA1	Immature.dendritic.cell	Innate
LILRA5	Immature.dendritic.cell	Innate
RDX	Immature.dendritic.cell	Innate
RRAGD	Immature.dendritic.cell	Innate
TACSTD2	Immature.dendritic.cell	Innate
INPP5F	Immature.dendritic.cell	Innate
RAB38	Immature.dendritic.cell	Innate
PLAU	Immature.dendritic.cell	Innate
CSF3R	Immature.dendritic.cell	Innate
SLC18A2	Immature.dendritic.cell	Innate
AMPD2	Immature.dendritic.cell	Innate
CLTB	Immature.dendritic.cell	Innate
C1orf162	Immature.dendritic.cell	Innate
AIF1	Macrophage	Innate
CCL1	Macrophage	Innate
CCL14	Macrophage	Innate
CCL23	Macrophage	Innate
CCL26	Macrophage	Innate
CD300LB	Macrophage	Innate
CNR1	Macrophage	Innate
CNR2	Macrophage	Innate
EIF1	Macrophage	Innate
EIF4A1	Macrophage	Innate
FPR1	Macrophage	Innate
FPR2	Macrophage	Innate
FRAT2	Macrophage	Innate
GPR27	Macrophage	Innate
GPR77	Macrophage	Innate
RNASE2	Macrophage	Innate
MS4A2	Macrophage	Innate
BASP1	Macrophage	Innate
IGSF6	Macrophage	Innate
HK3	Macrophage	Innate
VNN1	Macrophage	Innate
FES	Macrophage	Innate
NPL	Macrophage	Innate
FZD2	Macrophage	Innate
FAM198B	Macrophage	Innate
HNMT	Macrophage	Innate
SLC15A3	Macrophage	Innate
CD4	Macrophage	Innate
TXNDC3	Macrophage	Innate
FRMD4A	Macrophage	Innate
CRYBB1	Macrophage	Innate
HRH1	Macrophage	Innate
WNT5B	Macrophage	Innate
ADAMTS3	Mast.cell	Innate
CPA3	Mast.cell	Innate
CMA1	Mast.cell	Innate
CTSG	Mast.cell	Innate
ARHGAP15	Mast.cell	Innate
CPM	Mast.cell	Innate
FCN1	Mast.cell	Innate
FTL	Mast.cell	Innate
HSPA6	Mast.cell	Innate
ITGA9	Mast.cell	Innate
RNASE3	Mast.cell	Innate
S100A4	Mast.cell	Innate
SIGLEC8	Mast.cell	Innate
SLC6A4	Mast.cell	Innate
PTGS2	Mast.cell	Innate
EGR3	Mast.cell	Innate
PILRA	Mast.cell	Innate
CCR2	MDSC	Innate
CD14	MDSC	Innate
CD2	MDSC	Innate
CD86	MDSC	Innate
CXCR4	MDSC	Innate
FCGR2A	MDSC	Innate
FCGR2B	MDSC	Innate
FCGR3A	MDSC	Innate
FERMT3	MDSC	Innate
GPSM3	MDSC	Innate
IL18BP	MDSC	Innate
IL4R	MDSC	Innate
ITGAL	MDSC	Innate
ITGAM	MDSC	Innate
PARVG	MDSC	Innate
PSAP	MDSC	Innate
PTGER2	MDSC	Innate
PTGES2	MDSC	Innate
S100A8	MDSC	Innate
S100A9	MDSC	Innate
ASGR2	Monocyte	Innate
CFP	Monocyte	Innate
ASGR1	Monocyte	Innate
CD1D	Monocyte	Innate
UPK3A	Monocyte	Innate
ACTG1	Monocyte	Innate
ANXA5	Monocyte	Innate
ATP6V1B2	Monocyte	Innate
CFL1	Monocyte	Innate
DAZAP2	Monocyte	Innate
CTBS	Monocyte	Innate
EMR4P	Monocyte	Innate
HIVEP2	Monocyte	Innate
MARCKSL1	Monocyte	Innate
MBP	Monocyte	Innate
MMP15	Monocyte	Innate
PNPLA6	Monocyte	Innate
TMBIM6	Monocyte	Innate
PQBP1	Monocyte	Innate
TEX264	Monocyte	Innate
IKZF1	Monocyte	Innate
AKT3	Natural.killer.cell	Innate
AXL	Natural.killer.cell	Innate
BST2	Natural.killer.cell	Innate
CDH2	Natural.killer.cell	Innate
CRTAM	Natural.killer.cell	Innate
CSF2RA	Natural.killer.cell	Innate
CTSZ	Natural.killer.cell	Innate
CXCL1	Natural.killer.cell	Innate
CYTH1	Natural.killer.cell	Innate
DAXX	Natural.killer.cell	Innate
DGKH	Natural.killer.cell	Innate
DLL4	Natural.killer.cell	Innate
DPYD	Natural.killer.cell	Innate
ERBB3	Natural.killer.cell	Innate
F11R	Natural.killer.cell	Innate
FAM27A	Natural.killer.cell	Innate
FAM49A	Natural.killer.cell	Innate
FASLG	Natural.killer.cell	Innate
FCGR1A	Natural.killer.cell	Innate
FN1	Natural.killer.cell	Innate
FSTL1	Natural.killer.cell	Innate
FUCA1	Natural.killer.cell	Innate
GBP3	Natural.killer.cell	Innate
GLS2	Natural.killer.cell	Innate
GRB2	Natural.killer.cell	Innate
LST1	Natural.killer.cell	Innate
BCL2	Natural.killer.cell	Innate
CDC5L	Natural.killer.cell	Innate
FGF18	Natural.killer.cell	Innate
FUT5	Natural.killer.cell	Innate
FZR1	Natural.killer.cell	Innate
GAGE2	Natural.killer.cell	Innate
IGFBP5	Natural.killer.cell	Innate
KANK2	Natural.killer.cell	Innate
LDB3	Natural.killer.cell	Innate
BTN2A2	Natural.killer.T.cell	Innate
CD101	Natural.killer.T.cell	Innate
CD109	Natural.killer.T.cell	Innate
CNPY3	Natural.killer.T.cell	Innate
CNPY4	Natural.killer.T.cell	Innate
CREB1	Natural.killer.T.cell	Innate
CRTC2	Natural.killer.T.cell	Innate
CRTC3	Natural.killer.T.cell	Innate
CSF2	Natural.killer.T.cell	Innate
KLRC1	Natural.killer.T.cell	Innate
FUT4	Natural.killer.T.cell	Innate
ICAM2	Natural.killer.T.cell	Innate
IL32	Natural.killer.T.cell	Innate
LAMP2	Natural.killer.T.cell	Innate
LILRB5	Natural.killer.T.cell	Innate
KLRG1	Natural.killer.T.cell	Innate
HSPA4	Natural.killer.T.cell	Innate
HSPB6	Natural.killer.T.cell	Innate
ISM2	Natural.killer.T.cell	Innate
ITIH2	Natural.killer.T.cell	Innate
KDM4C	Natural.killer.T.cell	Innate
KIR2DS4	Natural.killer.T.cell	Innate
KIRREL3	Natural.killer.T.cell	Innate
SDCBP	Natural.killer.T.cell	Innate
NFATC2IP	Natural.killer.T.cell	Innate
MICB	Natural.killer.T.cell	Innate
KIR2DL1	Natural.killer.T.cell	Innate
KIR2DL3	Natural.killer.T.cell	Innate
KIR3DL1	Natural.killer.T.cell	Innate
KIR3DL2	Natural.killer.T.cell	Innate
NCR1	Natural.killer.T.cell	Innate
FOSL1	Natural.killer.T.cell	Innate
TSLP	Natural.killer.T.cell	Innate
SLC7A7	Natural.killer.T.cell	Innate
SPP1	Natural.killer.T.cell	Innate
TREM2	Natural.killer.T.cell	Innate
UBASH3A	Natural.killer.T.cell	Innate
YBX2	Natural.killer.T.cell	Innate
CCDC88A	Natural.killer.T.cell	Innate
CLEC1A	Natural.killer.T.cell	Innate
THBD	Natural.killer.T.cell	Innate
PDPN	Natural.killer.T.cell	Innate
VCAM1	Natural.killer.T.cell	Innate
EMR1	Natural.killer.T.cell	Innate
CREB5	Neutrophil	Innate
CDA	Neutrophil	Innate
CHST15	Neutrophil	Innate
S100A12	Neutrophil	Innate
APOBEC3A	Neutrophil	Innate
CASP5	Neutrophil	Innate
MMP25	Neutrophil	Innate
HAL	Neutrophil	Innate
C1orf183	Neutrophil	Innate
FFAR2	Neutrophil	Innate
MAK	Neutrophil	Innate
CXCR1	Neutrophil	Innate
STEAP4	Neutrophil	Innate
MGAM	Neutrophil	Innate
BTNL8	Neutrophil	Innate
CXCR2	Neutrophil	Innate
TNFRSF10C	Neutrophil	Innate
VNN3	Neutrophil	Innate
CBX6	Plasmacytoid.dendritic.cell	Innate
DAB2	Plasmacytoid.dendritic.cell	Innate
DDX17	Plasmacytoid.dendritic.cell	Innate
HIGD1A	Plasmacytoid.dendritic.cell	Innate
IDH3A	Plasmacytoid.dendritic.cell	Innate
IL3RA	Plasmacytoid.dendritic.cell	Innate
MAGED1	Plasmacytoid.dendritic.cell	Innate
NUCB2	Plasmacytoid.dendritic.cell	Innate
OFD1	Plasmacytoid.dendritic.cell	Innate
OGT	Plasmacytoid.dendritic.cell	Innate
PDIA4	Plasmacytoid.dendritic.cell	Innate
SERTAD2	Plasmacytoid.dendritic.cell	Innate
SIRPA	Plasmacytoid.dendritic.cell	Innate
TMED2	Plasmacytoid.dendritic.cell	Innate
ENG	Plasmacytoid.dendritic.cell	Innate
FCAR	Plasmacytoid.dendritic.cell	Innate
IGF1	Plasmacytoid.dendritic.cell	Innate
ITGA2B	Plasmacytoid.dendritic.cell	Innate
GABARAP	Plasmacytoid.dendritic.cell	Innate
GPX1	Plasmacytoid.dendritic.cell	Innate
KRT23	Plasmacytoid.dendritic.cell	Innate
PROK2	Plasmacytoid.dendritic.cell	Innate
RALB	Plasmacytoid.dendritic.cell	Innate
RETNLB	Plasmacytoid.dendritic.cell	Innate
RNF141	Plasmacytoid.dendritic.cell	Innate
SEC14L1	Plasmacytoid.dendritic.cell	Innate
SEPX1	Plasmacytoid.dendritic.cell	Innate
EMP3	Plasmacytoid.dendritic.cell	Innate
CD300LF	Plasmacytoid.dendritic.cell	Innate
ABTB1	Plasmacytoid.dendritic.cell	Innate
KLHL21	Plasmacytoid.dendritic.cell	Innate
PHRF1	Plasmacytoid.dendritic.cell	Innate

## Sheet: table-s3
Table-S3: The correlation analysis in expression of 26 RNA modification writers
From	To	Cor	Pvalue	Weight
ADAR	CPSF4	-0.202077	9.88806e-06	1.21246
ADAR	PABPN1	-0.201109	1.09253e-05	1.20666
ADAR	TRMT61A	-0.223971	9.09242e-07	1.34382
ADAR	METTL14	0.228057	5.66406e-07	1.36834
ADAR	RBM15	0.223237	9.88886e-07	1.33942
ADARB1	CPSF2	-0.240083	1.33564e-07	1.4405
ADARB1	CPSF3	-0.282249	4.47503e-10	1.69349
ADARB1	CSTF2	-0.185243	5.24083e-05	1.11146
CFI	NUDT21	0.198301	1.4555e-05	1.1898
CLP1	CSTF1	0.204141	7.98047e-06	1.22484
CLP1	CSTF2	0.297062	4.73725e-11	1.78237
CLP1	TRMT61A	0.292293	9.9024e-11	1.75376
CLP1	METTL3	0.17861	9.72388e-05	1.07166
CLP1	RBM15B	0.20738	5.67504e-06	1.24428
CPSF1	CPSF2	-0.188463	3.85155e-05	1.13078
CPSF1	PABPN1	0.220648	1.32725e-06	1.32389
CPSF1	TRMT61A	0.267854	3.50668e-09	1.60713
CPSF1	VIRMA	0.335459	7.50285e-14	2.01275
CPSF2	CPSF3	0.288202	1.84368e-10	1.72921
CPSF2	CSTF3	0.291	1.20655e-10	1.746
CPSF2	NUDT21	0.292077	1.02351e-10	1.75246
CPSF2	TRMT10C	0.301865	2.2237e-11	1.81119
CPSF2	TRMT6	0.196563	1.7347e-05	1.17938
CPSF2	METTL14	0.324779	4.95163e-13	1.94867
CPSF2	METTL3	0.179118	9.28205e-05	1.07471
CPSF2	RBM15	0.311822	4.43171e-12	1.87093
CPSF2	VIRMA	0.181143	7.69912e-05	1.08686
CPSF3	CSTF2	0.444076	3.50771e-24	2.66445
CPSF3	CSTF3	0.301186	2.47661e-11	1.80712
CPSF3	NUDT21	0.372292	6.23872e-17	2.23375
CPSF3	TRMT10C	0.407319	2.99375e-20	2.44392
CPSF3	TRMT6	0.556131	1.36476e-39	3.33678
CPSF3	TRMT61A	-0.186639	4.58872e-05	1.11983
CPSF3	TRMT61B	0.461674	3.0624e-26	2.77004
CPSF3	METTL14	0.207174	5.80074e-06	1.24304
CPSF3	METTL3	0.209691	4.4356e-06	1.25814
CPSF3	RBM15	0.280077	6.15229e-10	1.68046
CPSF3	VIRMA	0.24897	4.36593e-08	1.49382
CPSF4	NUDT21	-0.241034	1.1874e-07	1.44621
CPSF4	TRMT61A	0.361318	5.6899e-16	2.16791
CPSF4	RBM15B	0.18548	5.12439e-05	1.11288
CPSF4	WTAP	-0.270561	2.40307e-09	1.62336
CSTF1	WTAP	-0.178954	9.42204e-05	1.07373
CSTF2	NUDT21	0.275738	1.1526e-09	1.65443
CSTF2	TRMT10C	0.264057	5.91707e-09	1.58434
CSTF2	TRMT6	0.621847	9.58045e-52	3.73108
CSTF2	TRMT61B	0.20415	7.9723e-06	1.2249
CSTF2	METTL3	0.251603	3.10858e-08	1.50962
CSTF3	NUDT21	0.243665	8.55467e-08	1.46199
CSTF3	PABPN1	0.194069	2.22539e-05	1.16441
CSTF3	PCF11	0.194912	2.04636e-05	1.16947
CSTF3	TRMT10C	0.423275	6.74217e-22	2.53965
CSTF3	TRMT6	0.305339	1.2754e-11	1.83204
CSTF3	METTL14	0.29727	4.58634e-11	1.78362
CSTF3	METTL3	0.206386	6.30441e-06	1.23832
CSTF3	RBM15	0.352492	3.16769e-15	2.11495
CSTF3	VIRMA	0.321385	8.88237e-13	1.92831
NUDT21	PCF11	0.277426	9.04048e-10	1.66456
NUDT21	TRMT10C	0.328045	2.80219e-13	1.96827
NUDT21	TRMT6	0.428627	1.80365e-22	2.57176
NUDT21	TRMT61A	-0.326684	3.55564e-13	1.9601
NUDT21	TRMT61B	0.361101	5.93918e-16	2.1666
NUDT21	METTL14	0.29177	1.07273e-10	1.75062
NUDT21	METTL3	0.239283	1.47392e-07	1.4357
NUDT21	RBM15	0.215406	2.38246e-06	1.29244
NUDT21	VIRMA	0.346681	9.53058e-15	2.08009
NUDT21	WTAP	0.284684	3.12136e-10	1.70811
NUDT21	ZC3H13	0.191793	2.786e-05	1.15076
PABPN1	PCF11	0.225912	7.26985e-07	1.35547
PABPN1	TRMT61A	0.208402	5.09106e-06	1.25041
PABPN1	METTL3	0.546265	5.41818e-38	3.27759
PABPN1	WTAP	0.185466	5.13133e-05	1.11279
PCF11	TRMT10C	0.178936	9.43781e-05	1.07362
PCF11	TRMT61A	-0.210164	4.21568e-06	1.26099
PCF11	TRMT61B	0.204958	7.32674e-06	1.22975
PCF11	METTL14	0.34015	3.19901e-14	2.0409
PCF11	METTL3	0.267341	3.76556e-09	1.60405
PCF11	RBM15	0.205965	6.59112e-06	1.23579
PCF11	WTAP	0.226048	7.15558e-07	1.35629
TRMT10C	TRMT6	0.476456	4.58963e-28	2.85873
TRMT10C	TRMT61A	-0.22235	1.09423e-06	1.3341
TRMT10C	TRMT61B	0.350385	4.73513e-15	2.10231
TRMT10C	METTL14	0.393549	6.73712e-19	2.3613
TRMT10C	METTL3	0.246731	5.81017e-08	1.48039
TRMT10C	RBM15	0.314528	2.82839e-12	1.88717
TRMT10C	VIRMA	0.365105	2.67901e-16	2.19063
TRMT10C	ZC3H13	0.178613	9.72128e-05	1.07168
TRMT6	TRMT61B	0.292746	9.23773e-11	1.75648
TRMT6	METTL3	0.233939	2.82154e-07	1.40363
TRMT6	RBM15	0.216633	2.08029e-06	1.2998
TRMT6	VIRMA	0.287019	2.20266e-10	1.72211
TRMT61A	TRMT61B	-0.328124	2.76387e-13	1.96874
TRMT61A	METTL14	-0.280646	5.66152e-10	1.68388
TRMT61A	RBM15B	0.241904	1.06588e-07	1.45142
TRMT61A	VIRMA	-0.243138	9.1384e-08	1.45883
TRMT61A	WTAP	-0.244954	7.27525e-08	1.46972
TRMT61B	METTL14	0.334303	9.23626e-14	2.00582
TRMT61B	RBM15	0.193164	2.43409e-05	1.15898
TRMT61B	VIRMA	0.344481	1.43781e-14	2.06688
TRMT61B	ZC3H13	0.200004	1.22365e-05	1.20003
METTL14	METTL3	0.24909	4.29909e-08	1.49454
METTL14	RBM15	0.259531	1.0922e-08	1.55719
METTL14	VIRMA	0.292152	1.01178e-10	1.75291
METTL14	ZC3H13	0.232579	3.32012e-07	1.39547
RBM15	VIRMA	0.20794	5.34751e-06	1.24764
RBM15	ZC3H13	0.216052	2.21849e-06	1.29631

## Sheet: table-s4
Table-S4: Evaluating the abundance of tumor-infiltrating immune cells in 471 SKCM patients by tssGSEA
ID	Writer.cluster_	Activated.B.cell	Activated.CD4.T.cell	Activated.CD8.T.cell	Activated.dendritic.cell	CD56bright.natural.killer.cell	CD56dim.natural.killer.cell	Eosinophil	Gamma.delta.T.cell	Immature..B.cell	Immature.dendritic.cell	MDSC	Macrophage	Mast.cell	Monocyte	Natural.killer.T.cell	Natural.killer.cell	Neutrophil	Plasmacytoid.dendritic.cell	Regulatory.T.cell	T.follicular.helper.cell	Type.1.T.helper.cell	Type.17.T.helper.cell	Type.2.T.helper.cell
TCGA.3N.A9WB	A	0.102964	0.476786	0.414343	0.575018	0.708199	0.694047	0.3685	0.682935	0.275167	0.754156	0.49853	0.297981	0.44258	0.848373	0.515511	0.611377	0.0708495	0.782006	0.36459	0.478605	0.449742	0.319504	0.585872
TCGA.3N.A9WC	B	0.436482	0.635983	0.792786	0.726045	0.689075	0.676213	0.391968	0.642519	0.498851	0.746538	0.828915	0.410805	0.480491	0.813506	0.563975	0.701543	0.114441	0.831243	0.565369	0.617148	0.581933	0.430974	0.551976
TCGA.3N.A9WD	A	0.514441	0.540904	0.703459	0.693464	0.704993	0.679067	0.442134	0.656026	0.46626	0.7486	0.717123	0.381133	0.43552	0.853858	0.560328	0.678778	0.102944	0.895911	0.491056	0.544312	0.541909	0.401486	0.512946
TCGA.BF.A1PU	C	0.139913	0.390813	0.419162	0.516875	0.669931	0.709329	0.341143	0.632881	0.310466	0.6933	0.522952	0.336202	0.536169	0.878037	0.552445	0.643622	0.0767041	0.806481	0.420864	0.503646	0.463621	0.318073	0.558739
TCGA.BF.A1PV	A	0.135143	0.461078	0.40978	0.567301	0.7101	0.662095	0.353498	0.64262	0.316657	0.718571	0.557116	0.340127	0.368597	0.824137	0.556319	0.673758	0.0587241	0.790001	0.462469	0.438618	0.447387	0.342348	0.575577
TCGA.BF.A1PX	B	0.346822	0.568172	0.815486	0.698363	0.729493	0.734145	0.356517	0.73642	0.504564	0.80141	0.877631	0.495522	0.667162	0.856527	0.672016	0.739291	0.381114	0.818599	0.602469	0.68482	0.61009	0.462591	0.556884
TCGA.BF.A1PZ	A	0.136892	0.49391	0.51747	0.632668	0.685615	0.701059	0.401977	0.670259	0.342706	0.721646	0.598334	0.327139	0.498565	0.85292	0.553043	0.627073	0.0563931	0.802145	0.4251	0.477638	0.455975	0.373354	0.546203
TCGA.BF.A1Q0	C	0.263514	0.541884	0.559424	0.655409	0.694919	0.669143	0.309644	0.672114	0.366828	0.720683	0.661358	0.378519	0.457608	0.821381	0.568964	0.684089	0.0599106	0.828379	0.542138	0.535394	0.511651	0.458747	0.538787
TCGA.BF.A3DJ	B	0.178989	0.516213	0.475708	0.661731	0.748821	0.661581	0.295793	0.73221	0.530364	0.806333	0.752613	0.430721	0.554006	0.83262	0.630942	0.672401	0.361842	0.86738	0.598317	0.636016	0.493791	0.359771	0.548515
TCGA.BF.A3DL	C	0.153652	0.413745	0.495717	0.594669	0.675149	0.736706	0.405977	0.664788	0.370064	0.694152	0.636868	0.400954	0.514987	0.849639	0.571139	0.620789	0.118394	0.8186	0.449317	0.531956	0.466545	0.39319	0.49757
TCGA.BF.A3DM	B	0.176603	0.473244	0.398309	0.578125	0.671326	0.721537	0.347848	0.646748	0.379971	0.721954	0.604912	0.432817	0.493832	0.823762	0.554993	0.639617	0.149842	0.811064	0.421616	0.513427	0.416698	0.328422	0.5673
TCGA.BF.A3DN	B	0.241475	0.454477	0.419603	0.57006	0.654172	0.693708	0.43503	0.678671	0.367391	0.734326	0.608876	0.313272	0.559217	0.841213	0.541725	0.686261	0.0714872	0.841786	0.435998	0.564036	0.474971	0.346113	0.59587
TCGA.BF.A5EO	C	0.269536	0.455392	0.569429	0.635417	0.710607	0.724191	0.36873	0.666982	0.431201	0.75417	0.779408	0.453669	0.565788	0.847593	0.62075	0.688659	0.36456	0.81094	0.482394	0.572997	0.500581	0.401001	0.516815
TCGA.BF.A5EP	A	0.165577	0.471908	0.454949	0.649846	0.670821	0.741989	0.371961	0.639946	0.335828	0.702422	0.545038	0.303793	0.576468	0.841057	0.557157	0.642549	0.11798	0.8368	0.423794	0.516202	0.454035	0.318708	0.523661
TCGA.BF.A5EQ	A	0.397958	0.516595	0.616115	0.672947	0.698296	0.694543	0.401527	0.671903	0.451219	0.75781	0.728008	0.385475	0.457761	0.83861	0.558295	0.682047	0.160016	0.834808	0.544897	0.575793	0.538139	0.358604	0.578843
TCGA.BF.A5ER	C	0.183891	0.410823	0.438915	0.566724	0.672074	0.732884	0.432372	0.670465	0.323976	0.694481	0.635533	0.33974	0.444811	0.809341	0.558526	0.622896	0.305795	0.79956	0.417315	0.532748	0.417875	0.375762	0.47015
TCGA.BF.A5ES	C	0.182307	0.473543	0.520849	0.6462	0.65545	0.707022	0.405063	0.673616	0.440232	0.72271	0.701903	0.459933	0.395881	0.870091	0.606334	0.664902	0.130486	0.815912	0.508088	0.579552	0.517327	0.34598	0.480956
TCGA.BF.A9VF	C	0.204116	0.417077	0.437175	0.582336	0.695434	0.672049	0.472172	0.690975	0.315903	0.723887	0.550597	0.318334	0.502641	0.81081	0.487404	0.569273	0.230273	0.799849	0.356455	0.515602	0.436888	0.341374	0.507832
TCGA.BF.AAOU	A	0.211359	0.503384	0.528063	0.686618	0.674665	0.700367	0.347153	0.671033	0.407086	0.747255	0.763198	0.383872	0.565915	0.831717	0.556474	0.655252	0.233142	0.817528	0.517639	0.555614	0.549299	0.384047	0.576936
TCGA.BF.AAOX	C	0.203739	0.497925	0.49154	0.540293	0.705339	0.70319	0.307887	0.673005	0.374979	0.727162	0.553261	0.317395	0.40571	0.856295	0.513164	0.568623	0.23046	0.79551	0.358225	0.496408	0.423748	0.409407	0.520705
TCGA.BF.AAP0	A	0.677887	0.650902	0.843955	0.707595	0.708271	0.732777	0.421343	0.70972	0.645856	0.710748	0.894187	0.47951	0.625106	0.844885	0.665687	0.726569	0.162494	0.868025	0.658788	0.67974	0.622694	0.389582	0.530467
TCGA.BF.AAP1	B	0.111305	0.382104	0.411096	0.55902	0.659635	0.720346	0.315027	0.702282	0.353997	0.687707	0.588016	0.374781	0.531299	0.815516	0.493231	0.632583	0.0790814	0.804993	0.403346	0.515903	0.452903	0.395918	0.552027
TCGA.BF.AAP2	A	0.241034	0.534984	0.56731	0.655797	0.728911	0.66474	0.34378	0.666973	0.387303	0.746814	0.71091	0.346251	0.467617	0.85077	0.531764	0.638144	0.179819	0.824381	0.486037	0.550462	0.473601	0.351168	0.639318
TCGA.BF.AAP4	A	0.25997	0.560914	0.713111	0.694817	0.665692	0.728706	0.442483	0.672631	0.447169	0.731787	0.729141	0.411585	0.503036	0.81215	0.56487	0.683373	0.151511	0.830724	0.532678	0.596841	0.5271	0.357317	0.550254
TCGA.BF.AAP6	A	0.174765	0.570918	0.417185	0.593118	0.686596	0.663349	0.302638	0.685756	0.384137	0.693388	0.54018	0.325746	0.485356	0.848691	0.594911	0.631261	0.0896475	0.828114	0.460229	0.471471	0.468307	0.329196	0.565984
TCGA.BF.AAP7	C	0.379987	0.533295	0.761099	0.694802	0.704699	0.717182	0.374178	0.708606	0.507019	0.768024	0.877867	0.509868	0.579581	0.87855	0.616283	0.748591	0.253661	0.833034	0.56975	0.674426	0.58154	0.449315	0.540844
TCGA.BF.AAP8	A	0.253222	0.383726	0.534245	0.617637	0.710039	0.652768	0.491896	0.661497	0.334739	0.703528	0.607134	0.330756	0.425998	0.811623	0.503513	0.623808	0.0890667	0.78769	0.385656	0.513325	0.488023	0.280286	0.38359
TCGA.D3.A1Q1	A	0.197227	0.434149	0.442194	0.552598	0.654951	0.654672	0.337051	0.675338	0.287768	0.679925	0.531508	0.311081	0.473703	0.796562	0.536751	0.633892	0.0582567	0.795358	0.506246	0.502167	0.421606	0.31033	0.589867
TCGA.D3.A1Q3	A	0.438152	0.629496	0.626218	0.686642	0.668881	0.694608	0.37594	0.63997	0.492744	0.753819	0.682903	0.36957	0.399181	0.838744	0.560935	0.703284	0.0946531	0.846757	0.560428	0.569697	0.538447	0.312602	0.581176
TCGA.D3.A1Q4	A	0.250081	0.481756	0.465248	0.590088	0.638134	0.682354	0.318278	0.657341	0.364499	0.746922	0.638857	0.384301	0.477313	0.785391	0.573118	0.697005	0.198254	0.874008	0.53655	0.573865	0.510666	0.373647	0.579019
TCGA.D3.A1Q5	B	0.164212	0.341701	0.43285	0.548729	0.683311	0.686315	0.181811	0.595736	0.267845	0.62143	0.37292	0.338486	0.493893	0.790259	0.539946	0.714107	0.10956	0.849605	0.340021	0.497728	0.454983	0.381493	0.559165
TCGA.D3.A1Q6	A	0.0759937	0.509768	0.500355	0.739801	0.655334	0.701139	0.221345	0.677729	0.380671	0.761917	0.669282	0.3299	0.423468	0.73166	0.534476	0.642914	0.174561	0.823973	0.488462	0.481261	0.512655	0.344615	0.483069
TCGA.D3.A1Q7	B	0.411133	0.724849	0.805858	0.696943	0.678127	0.67325	0.569768	0.743346	0.624165	0.761564	0.880408	0.520903	0.549087	0.845858	0.657657	0.779255	0.255153	0.858929	0.715244	0.687222	0.630698	0.455393	0.642924
TCGA.D3.A1Q8	B	0.309689	0.4727	0.501674	0.642076	0.673829	0.705956	0.381402	0.678059	0.468824	0.720534	0.723218	0.489337	0.65802	0.828094	0.616874	0.734028	0.152037	0.837542	0.711153	0.628704	0.545134	0.406109	0.631176
TCGA.D3.A1Q9	A	0.245793	0.544837	0.599649	0.627865	0.66008	0.698879	0.386804	0.659531	0.454116	0.73806	0.667651	0.404803	0.496153	0.829632	0.542667	0.663466	0.0892554	0.831054	0.501742	0.559054	0.473338	0.327671	0.553676
TCGA.D3.A1QA	A	0.208886	0.49469	0.484375	0.596482	0.714202	0.704339	0.38602	0.704377	0.42481	0.735531	0.550233	0.34117	0.348166	0.819125	0.540402	0.665078	0.0889762	0.847486	0.475267	0.525537	0.464857	0.310725	0.550628
TCGA.D3.A1QA.1	A	0.256512	0.545316	0.563119	0.643787	0.701038	0.695019	0.369971	0.674251	0.443489	0.722324	0.614555	0.356396	0.340757	0.825075	0.53572	0.652831	0.0834124	0.826959	0.505779	0.527642	0.482188	0.337518	0.588104
TCGA.D3.A1QB	A	0.459011	0.608873	0.811558	0.733113	0.702574	0.712422	0.391781	0.688812	0.598144	0.760177	0.83585	0.462581	0.535288	0.856476	0.604984	0.700629	0.0907669	0.845474	0.577029	0.644841	0.581908	0.39522	0.563255
TCGA.D3.A2J6	A	0.215943	0.587516	0.676456	0.671994	0.673806	0.7093	0.455967	0.669843	0.369098	0.732499	0.658559	0.338425	0.444773	0.842071	0.566566	0.622883	0.105743	0.794082	0.482059	0.562353	0.479467	0.39883	0.527234
TCGA.D3.A2J7	A	0.300757	0.548642	0.629976	0.67091	0.681999	0.709645	0.388215	0.673245	0.504287	0.730739	0.697392	0.396839	0.561775	0.831861	0.594701	0.671999	0.190936	0.822647	0.557837	0.617988	0.533469	0.38114	0.544533
TCGA.D3.A2J8	A	0.435453	0.696387	0.830687	0.701233	0.671598	0.700462	0.347148	0.7512	0.51767	0.734634	0.899477	0.595068	0.469534	0.809156	0.670019	0.752537	0.442242	0.859164	0.736949	0.637082	0.644926	0.4546	0.516579
TCGA.D3.A2J9	B	0.705425	0.702496	0.896477	0.768441	0.681542	0.684641	0.486156	0.732037	0.715822	0.750305	0.913844	0.536242	0.618307	0.8878	0.640934	0.784949	0.218566	0.892294	0.70245	0.747505	0.664331	0.453284	0.559198
TCGA.D3.A2JA	B	0.223028	0.578551	0.59313	0.653796	0.683268	0.706007	0.400331	0.674994	0.501069	0.736812	0.754883	0.493206	0.570613	0.801936	0.585748	0.748392	0.0976744	0.816448	0.674807	0.662678	0.549901	0.417554	0.576973
TCGA.D3.A2JB	A	0.837114	0.737364	0.824344	0.723927	0.630512	0.709915	0.570367	0.711241	0.760357	0.704044	0.846888	0.460646	0.534287	0.869853	0.641499	0.754234	0.225499	0.893473	0.634551	0.660479	0.634722	0.398038	0.593497
TCGA.D3.A2JC	B	0.237688	0.56986	0.628624	0.688794	0.648192	0.668096	0.399524	0.651401	0.500597	0.764872	0.780062	0.469236	0.591343	0.815824	0.560292	0.678379	0.167588	0.844903	0.569671	0.614214	0.548233	0.363682	0.532313
TCGA.D3.A2JD	C	0.678287	0.545014	0.679916	0.627602	0.655465	0.715028	0.534272	0.679463	0.587529	0.700753	0.74073	0.416989	0.537778	0.862465	0.620439	0.645468	0.172564	0.836348	0.549551	0.576657	0.573619	0.374191	0.494736
TCGA.D3.A2JE	A	0.253773	0.502385	0.478193	0.54666	0.689351	0.686368	0.369905	0.64762	0.243728	0.670296	0.467482	0.307263	0.323348	0.791969	0.47953	0.632117	0.0670058	0.783856	0.319281	0.411277	0.425103	0.256054	0.622504
TCGA.D3.A2JF	C	0.504352	0.535623	0.733552	0.698269	0.665381	0.654485	0.389456	0.658312	0.55133	0.699679	0.778859	0.396969	0.5785	0.851282	0.62384	0.748586	0.119007	0.876141	0.576627	0.620712	0.572264	0.445768	0.509544
TCGA.D3.A2JG	B	0.150133	0.471448	0.445189	0.580932	0.724745	0.707708	0.436466	0.659717	0.340179	0.75436	0.599543	0.337184	0.51402	0.882161	0.523277	0.621056	0.128944	0.834611	0.442237	0.509101	0.4871	0.346375	0.564151
TCGA.D3.A2JH	A	0.410373	0.706109	0.840708	0.719668	0.696833	0.62127	0.425372	0.679613	0.533538	0.762397	0.836989	0.490011	0.523017	0.832905	0.598255	0.73316	0.114232	0.834059	0.630869	0.642177	0.582973	0.442028	0.61201
TCGA.D3.A2JK	C	0.271245	0.459768	0.528516	0.621981	0.700905	0.727485	0.378474	0.677928	0.355315	0.724502	0.738754	0.507542	0.505173	0.862109	0.613358	0.652204	0.271685	0.807725	0.49298	0.600458	0.489396	0.389634	0.494547
TCGA.D3.A2JL	C	0.365558	0.614551	0.808023	0.708132	0.651455	0.674735	0.39631	0.676615	0.486277	0.729103	0.766887	0.408648	0.517368	0.837986	0.588398	0.710531	0.114225	0.844769	0.496816	0.635795	0.547468	0.468574	0.569652
TCGA.D3.A2JN	B	0.494334	0.598042	0.752012	0.653133	0.716929	0.724323	0.327667	0.677506	0.473595	0.66755	0.81754	0.406501	0.577938	0.759887	0.612992	0.679308	0.174691	0.863193	0.570067	0.533868	0.552078	0.495869	0.58096
TCGA.D3.A2JO	A	0.333752	0.710583	0.812886	0.700653	0.700992	0.716313	0.518361	0.69722	0.581718	0.761448	0.880317	0.509679	0.560438	0.840637	0.628707	0.699152	0.279345	0.843167	0.696692	0.657733	0.593834	0.409275	0.577907
TCGA.D3.A2JP	C	0.380878	0.559235	0.705313	0.670094	0.681164	0.627447	0.364437	0.662572	0.466516	0.740769	0.773944	0.393984	0.54523	0.875452	0.620348	0.663078	0.139753	0.829151	0.546013	0.608935	0.525072	0.380502	0.565137
TCGA.D3.A3BZ	B	0.455091	0.669637	0.732619	0.695084	0.722055	0.730323	0.567735	0.709334	0.511623	0.761736	0.853447	0.484779	0.670693	0.807779	0.703854	0.696455	0.289195	0.821161	0.643881	0.662538	0.627912	0.482423	0.569573
TCGA.D3.A3C1	C	0.369246	0.347829	0.5403	0.633905	0.752881	0.728645	0.346366	0.676035	0.432995	0.703282	0.699034	0.447153	0.688711	0.859526	0.561872	0.689061	0.154849	0.833906	0.462307	0.588243	0.475863	0.415332	0.465126
TCGA.D3.A3C3	A	0.39593	0.64713	0.688792	0.624704	0.713116	0.705144	0.436654	0.658842	0.401489	0.736467	0.718777	0.398021	0.494553	0.777396	0.582285	0.658104	0.237551	0.841372	0.491188	0.56184	0.499145	0.354968	0.552563
TCGA.D3.A3C6	B	0.16773	0.531084	0.444282	0.548714	0.629688	0.666846	0.363389	0.670578	0.317885	0.718615	0.539327	0.338036	0.483645	0.786959	0.533642	0.61922	0.135961	0.788338	0.401414	0.53234	0.44357	0.292161	0.570921
TCGA.D3.A3C7	A	0.273711	0.539104	0.639646	0.708421	0.675543	0.677248	0.415377	0.690183	0.535332	0.698984	0.832326	0.485281	0.670195	0.837561	0.60603	0.732117	0.192855	0.884549	0.665436	0.628401	0.587373	0.436255	0.476339
TCGA.D3.A3C8	A	0.495439	0.800141	0.903372	0.752824	0.726781	0.706906	0.536265	0.701454	0.704312	0.776234	0.967322	0.537732	0.570803	0.836708	0.708278	0.847861	0.198139	0.826234	0.682983	0.728999	0.672535	0.498382	0.5639
TCGA.D3.A3CB	B	0.698683	0.646789	0.82382	0.699906	0.692877	0.666864	0.461881	0.722286	0.716867	0.763611	0.923769	0.530868	0.712103	0.886531	0.616261	0.731409	0.338061	0.906427	0.739595	0.760184	0.602324	0.368385	0.568755
TCGA.D3.A3CC	A	0.173946	0.439974	0.415324	0.619168	0.699056	0.674496	0.339468	0.644593	0.443949	0.733628	0.62824	0.370983	0.478542	0.869163	0.601411	0.640932	0.0493934	0.811204	0.499702	0.526713	0.48509	0.301745	0.547178
TCGA.D3.A3CE	B	0.416883	0.633263	0.684168	0.646254	0.655188	0.601356	0.423451	0.66014	0.493311	0.714388	0.782105	0.444127	0.503039	0.818097	0.578856	0.714183	0.220984	0.849637	0.60348	0.597709	0.533406	0.340959	0.607011
TCGA.D3.A3CF	A	0.611807	0.656383	0.724157	0.701334	0.667798	0.73364	0.520684	0.685747	0.633331	0.738911	0.83738	0.450775	0.469795	0.870697	0.62254	0.724559	0.168863	0.870529	0.69139	0.631148	0.596608	0.383072	0.584013
TCGA.D3.A3ML	A	0.156527	0.447819	0.416606	0.5002	0.641632	0.664935	0.354798	0.641133	0.263116	0.718178	0.431674	0.219878	0.521136	0.821512	0.528618	0.641306	0.077459	0.815102	0.40245	0.386967	0.425781	0.323276	0.649225
TCGA.D3.A3MO	B	0.136417	0.470607	0.396686	0.593756	0.682947	0.733651	0.301784	0.672457	0.267595	0.667644	0.635217	0.338171	0.531638	0.794986	0.524222	0.67583	0.0230282	0.808516	0.488744	0.458492	0.479168	0.339159	0.633837
TCGA.D3.A3MR	B	0.594712	0.682383	0.826891	0.714837	0.656364	0.688218	0.432365	0.701665	0.55331	0.759817	0.873529	0.499818	0.527274	0.873456	0.615992	0.731085	0.210548	0.841066	0.61149	0.648699	0.578856	0.427483	0.542097
TCGA.D3.A3MU	B	0.274593	0.479949	0.499787	0.640165	0.696548	0.711078	0.3521	0.648699	0.440493	0.743945	0.652613	0.382269	0.445668	0.85895	0.596343	0.696676	0.132257	0.842856	0.522321	0.639184	0.51631	0.387031	0.557369
TCGA.D3.A3MV	A	0.160217	0.491976	0.43145	0.575986	0.661594	0.722717	0.396836	0.655304	0.385445	0.697445	0.674595	0.369781	0.563498	0.808117	0.526396	0.636549	0.172552	0.794111	0.556579	0.518289	0.482129	0.338928	0.574719
TCGA.D3.A51E	A	0.288031	0.626708	0.645427	0.673115	0.686867	0.660812	0.504671	0.683292	0.503441	0.778474	0.812542	0.423915	0.610325	0.820703	0.630297	0.697232	0.15413	0.833277	0.605134	0.59101	0.537666	0.436866	0.562198
TCGA.D3.A51F	B	0.558798	0.716912	0.877068	0.800987	0.671312	0.739681	0.480057	0.69458	0.645479	0.814527	0.972199	0.613243	0.570761	0.872953	0.701429	0.831722	0.113477	0.863796	0.81016	0.747859	0.69806	0.491126	0.543567
TCGA.D3.A51G	B	0.158774	0.601524	0.5363	0.676833	0.645315	0.707167	0.300927	0.616942	0.353457	0.715472	0.602106	0.321617	0.526173	0.787328	0.573422	0.677931	0.00985321	0.794028	0.528309	0.497885	0.513303	0.289036	0.574529
TCGA.D3.A51H	A	0.959946	0.78924	0.870363	0.785138	0.695062	0.728179	0.597655	0.662938	0.945507	0.65029	0.910061	0.505206	0.535067	0.870899	0.683902	0.685722	0.189664	0.86948	0.698667	0.666812	0.652551	0.39733	0.448242
TCGA.D3.A51J	A	0.472648	0.636467	0.788221	0.725646	0.709743	0.657116	0.40614	0.681876	0.526578	0.74158	0.816065	0.454709	0.573415	0.874832	0.585004	0.712147	0.129849	0.862879	0.67455	0.685001	0.579847	0.383798	0.534291
TCGA.D3.A51K	C	0.414984	0.549678	0.682021	0.669396	0.698874	0.684779	0.30475	0.671185	0.405998	0.650137	0.726105	0.50558	0.521703	0.828948	0.52876	0.619257	0.112166	0.776637	0.473154	0.549602	0.46723	0.389666	0.568048
TCGA.D3.A51N	B	0.349672	0.551667	0.591725	0.699116	0.74381	0.679617	0.469012	0.692038	0.543024	0.754087	0.791086	0.454203	0.645892	0.824486	0.635997	0.690454	0.152775	0.866839	0.59125	0.618302	0.532565	0.434742	0.450711
TCGA.D3.A51R	A	0.0513384	0.529113	0.459389	0.494917	0.616233	0.661703	0.35153	0.629737	0.170021	0.633208	0.426536	0.284722	0.408776	0.660508	0.484106	0.600969	0.299409	0.707624	0.331867	0.378497	0.402402	0.313994	0.661194
TCGA.D3.A51T	A	0.36451	0.559875	0.55069	0.668964	0.712489	0.670244	0.465567	0.650375	0.448656	0.692045	0.671559	0.377772	0.528437	0.859753	0.563412	0.707287	0.0614595	0.823741	0.48511	0.548088	0.499438	0.327117	0.569988
TCGA.D3.A5GL	A	0.147737	0.509587	0.443334	0.64559	0.694781	0.706489	0.374154	0.641278	0.325004	0.737765	0.567197	0.323275	0.521099	0.857407	0.554843	0.640171	0.163699	0.827271	0.501956	0.533184	0.44683	0.294109	0.539886
TCGA.D3.A5GN	B	0.239845	0.601686	0.602707	0.686495	0.672622	0.684405	0.420146	0.685371	0.398567	0.738333	0.682108	0.374758	0.582242	0.799051	0.569957	0.664424	0.0990625	0.785056	0.474066	0.567973	0.507928	0.38707	0.591017
TCGA.D3.A5GO	C	0.275008	0.53091	0.608892	0.699543	0.708813	0.682	0.297746	0.652212	0.547117	0.716221	0.729838	0.450768	0.5755	0.828588	0.636532	0.737198	0.150024	0.816095	0.517638	0.570471	0.523887	0.384031	0.546864
TCGA.D3.A5GR	B	0.617041	0.630029	0.681897	0.703558	0.680291	0.711445	0.413774	0.661643	0.569534	0.756287	0.794159	0.393034	0.596312	0.807602	0.596617	0.681617	0.112802	0.878172	0.643545	0.576146	0.543556	0.384755	0.533714
TCGA.D3.A5GS	B	0.258235	0.471203	0.626338	0.678446	0.639211	0.695775	0.326992	0.640259	0.494359	0.737827	0.708667	0.395061	0.521037	0.843555	0.543173	0.713517	0.049827	0.848775	0.489297	0.647287	0.544674	0.393264	0.536267
TCGA.D3.A5GT	C	0.120432	0.449552	0.413407	0.57887	0.700044	0.732163	0.440693	0.647888	0.345419	0.695342	0.451292	0.29856	0.494749	0.829105	0.48543	0.620995	0.0941018	0.808457	0.347415	0.44071	0.424125	0.359033	0.4679
TCGA.D3.A5GU	B	0.274555	0.475093	0.619579	0.677234	0.695716	0.689559	0.320842	0.689479	0.475833	0.749488	0.662042	0.446658	0.473108	0.808423	0.53798	0.652195	0.0472372	0.827254	0.436201	0.548897	0.47614	0.277569	0.625498
TCGA.D3.A8GB	C	0.585581	0.606006	0.824694	0.721476	0.673349	0.717103	0.502538	0.742163	0.594313	0.711348	0.880323	0.490294	0.588873	0.829128	0.646032	0.707552	0.215935	0.85609	0.608812	0.659146	0.635189	0.420427	0.429354
TCGA.D3.A8GC	A	0.224987	0.46302	0.483956	0.645842	0.626985	0.688025	0.548762	0.672009	0.421457	0.775528	0.585151	0.361172	0.461545	0.810355	0.562856	0.656031	0.148587	0.850419	0.536052	0.537699	0.475876	0.382144	0.570011
TCGA.D3.A8GD	A	0.678381	0.751402	0.88717	0.730986	0.642464	0.689162	0.537206	0.654483	0.732122	0.775436	0.863891	0.497554	0.609707	0.836302	0.585311	0.749816	0.164157	0.877282	0.662518	0.66614	0.597385	0.443863	0.527432
TCGA.D3.A8GE	B	0.238508	0.338212	0.681495	0.67715	0.632295	0.695108	0.284235	0.639117	0.440942	0.698276	0.715983	0.470824	0.487187	0.788269	0.600411	0.753104	0.313312	0.865714	0.623866	0.553076	0.57766	0.354671	0.527501
TCGA.D3.A8GI	C	0.191532	0.455975	0.455161	0.64219	0.69176	0.77418	0.572955	0.671744	0.259819	0.686065	0.634199	0.422317	0.623783	0.841463	0.612382	0.61908	0.199254	0.802151	0.51749	0.578276	0.486476	0.40255	0.48642
TCGA.D3.A8GJ	B	0.391897	0.655301	0.85402	0.68025	0.727459	0.63964	0.409924	0.718663	0.514538	0.765532	0.902189	0.520148	0.529392	0.867829	0.597845	0.741421	0.125785	0.833937	0.60208	0.633673	0.587729	0.446709	0.590325
TCGA.D3.A8GK	C	0.120741	0.464347	0.397755	0.592682	0.696588	0.778808	0.459385	0.65483	0.287416	0.695037	0.461175	0.370593	0.469449	0.838811	0.508408	0.656466	0.0383875	0.803621	0.431933	0.472109	0.438266	0.342778	0.560512
TCGA.D3.A8GL	A	0.1428	0.401024	0.392509	0.54205	0.666063	0.627539	0.390392	0.648838	0.277146	0.697324	0.437558	0.276952	0.364634	0.82542	0.477569	0.612617	0.176586	0.836867	0.423324	0.468449	0.39112	0.275649	0.50412
TCGA.D3.A8GM	A	0.340944	0.623942	0.542972	0.669886	0.661348	0.69544	0.414239	0.672551	0.476453	0.746209	0.688291	0.385904	0.418275	0.800248	0.593979	0.656892	0.0844039	0.831123	0.575576	0.550768	0.514326	0.316358	0.570153
TCGA.D3.A8GN	B	0.486024	0.570931	0.747126	0.729451	0.692092	0.6443	0.509919	0.694517	0.459108	0.753533	0.813933	0.414929	0.500792	0.845968	0.595266	0.714404	0.208672	0.81245	0.54554	0.611861	0.547083	0.397072	0.556984
TCGA.D3.A8GO	B	0.66393	0.48599	0.653532	0.672636	0.650042	0.67813	0.390487	0.697554	0.541774	0.669814	0.79751	0.400597	0.576657	0.845831	0.598017	0.61321	0.163646	0.858755	0.432374	0.601371	0.525459	0.428615	0.449581
TCGA.D3.A8GP	A	0.184563	0.406592	0.471859	0.588295	0.675545	0.668159	0.322167	0.631572	0.336539	0.707852	0.54913	0.326688	0.495236	0.832021	0.484066	0.633458	0.0145373	0.805877	0.364765	0.426821	0.436078	0.292716	0.570644
TCGA.D3.A8GQ	B	0.181738	0.463668	0.515284	0.595102	0.647487	0.676893	0.29614	0.679847	0.250596	0.635275	0.642112	0.428845	0.444973	0.760015	0.508686	0.661077	0.112691	0.764615	0.526045	0.547526	0.468694	0.340186	0.576544
TCGA.D3.A8GR	C	0.118487	0.39895	0.489024	0.616489	0.739802	0.789265	0.324345	0.652837	0.315492	0.72318	0.605553	0.399656	0.419995	0.817105	0.533292	0.62851	0.196621	0.843365	0.384014	0.49345	0.442755	0.377958	0.465081
TCGA.D3.A8GS	C	0.426415	0.627851	0.753433	0.689252	0.684372	0.667595	0.411257	0.70697	0.484744	0.748275	0.848418	0.497936	0.525244	0.808983	0.544452	0.626144	0.27988	0.851973	0.601098	0.597212	0.523775	0.433028	0.477547
TCGA.D3.A8GV	B	0.18777	0.47864	0.466378	0.586202	0.678164	0.725778	0.392049	0.669472	0.303239	0.705512	0.623802	0.317253	0.487776	0.818796	0.521403	0.598459	0.126375	0.799622	0.391419	0.492477	0.436293	0.380749	0.576952
TCGA.D9.A148	A	0.241489	0.521605	0.567853	0.633265	0.67169	0.708996	0.449601	0.60277	0.381609	0.729464	0.579724	0.354621	0.438322	0.849334	0.53576	0.66711	0.0808913	0.854871	0.445018	0.58382	0.492413	0.381947	0.512865
TCGA.D9.A149	A	0.306964	0.592086	0.591465	0.677724	0.658279	0.67484	0.479944	0.675075	0.547805	0.730942	0.733566	0.439987	0.433825	0.836059	0.597343	0.684471	0.159767	0.847491	0.545808	0.600511	0.496887	0.386268	0.528901
TCGA.D9.A1JW	A	0.454688	0.565193	0.700098	0.697077	0.6845	0.672412	0.410261	0.661779	0.512463	0.75324	0.796911	0.473281	0.50914	0.844013	0.605951	0.696677	0.129373	0.832202	0.571039	0.618881	0.539466	0.391216	0.511208
TCGA.D9.A1JX	A	0.283554	0.591945	0.671233	0.658596	0.662368	0.662912	0.356945	0.694638	0.475829	0.733362	0.773778	0.447552	0.596668	0.830196	0.578092	0.704385	0.0832672	0.807205	0.652557	0.624815	0.508997	0.351975	0.588966
TCGA.D9.A1X3	A	0.161744	0.403625	0.367432	0.586892	0.674028	0.668952	0.306869	0.674506	0.252209	0.719669	0.473166	0.316957	0.409119	0.8856	0.526644	0.649604	0.0529085	0.8295	0.442817	0.500033	0.458856	0.302594	0.561269
TCGA.D9.A3Z1	A	0.349241	0.656491	0.726054	0.750604	0.646194	0.710553	0.45247	0.686236	0.594976	0.794308	0.805125	0.467109	0.462103	0.865297	0.626751	0.706516	0.131045	0.860388	0.623921	0.609997	0.547057	0.43385	0.524253
TCGA.D9.A3Z3	C	0.62776	0.527076	0.654034	0.641548	0.655978	0.7133	0.450382	0.698974	0.544738	0.75142	0.775385	0.439471	0.577416	0.849718	0.611116	0.678797	0.144208	0.840912	0.588541	0.618773	0.55107	0.373236	0.542488
TCGA.D9.A3Z4	B	0.315079	0.455089	0.572306	0.650647	0.667048	0.656417	0.33805	0.695378	0.386265	0.728098	0.696637	0.436529	0.469483	0.776126	0.576504	0.655618	0.0584519	0.83179	0.511034	0.552153	0.500199	0.329415	0.5546
TCGA.D9.A4Z2	B	0.176826	0.47046	0.408336	0.573635	0.689577	0.635437	0.285696	0.655635	0.393628	0.72858	0.588543	0.357521	0.486034	0.829427	0.569376	0.648227	0.0972134	0.859096	0.403585	0.53763	0.444001	0.27888	0.570771
TCGA.D9.A4Z3	C	0.187846	0.541399	0.501968	0.64573	0.717527	0.671705	0.374717	0.632414	0.339974	0.685157	0.632985	0.345149	0.379497	0.800851	0.509339	0.583863	0.0244045	0.823468	0.495945	0.506407	0.454431	0.352886	0.557811
TCGA.D9.A4Z5	B	0.160722	0.302187	0.434346	0.633702	0.707198	0.673773	0.272765	0.661406	0.39752	0.726578	0.689623	0.434674	0.523503	0.825688	0.539025	0.712375	0.0913784	0.838362	0.62371	0.577198	0.550449	0.347648	0.497905
TCGA.D9.A4Z6	A	0.141541	0.487672	0.456864	0.556651	0.704319	0.697413	0.556423	0.679098	0.345298	0.689241	0.558776	0.41905	0.47962	0.837467	0.528399	0.6075	0.11087	0.823724	0.415744	0.514215	0.454546	0.322831	0.568573
TCGA.D9.A6E9	C	0.460654	0.58342	0.87257	0.728702	0.713754	0.719648	0.423264	0.700233	0.654399	0.76371	0.942785	0.556118	0.646001	0.871647	0.66389	0.738242	0.278322	0.829594	0.731606	0.733237	0.625768	0.435637	0.499692
TCGA.D9.A6EA	A	0.143899	0.484561	0.437361	0.631123	0.688132	0.637707	0.325291	0.637232	0.280983	0.663073	0.524233	0.300568	0.513482	0.842766	0.514759	0.591798	0.0250765	0.827139	0.461134	0.552052	0.446082	0.353732	0.592937
TCGA.D9.A6EC	A	0.189213	0.406546	0.397859	0.58608	0.696592	0.678067	0.304248	0.645118	0.331265	0.712561	0.508704	0.348597	0.482211	0.821958	0.579475	0.627909	0.0584379	0.849104	0.395777	0.546891	0.442684	0.332884	0.47479
TCGA.D9.A6EG	A	0.0978197	0.466491	0.388679	0.595902	0.722505	0.688104	0.373029	0.6436	0.290942	0.696882	0.531052	0.349738	0.333339	0.831421	0.510567	0.583864	0.190074	0.859096	0.317323	0.495936	0.427779	0.299331	0.55406
TCGA.DA.A1HV	B	0.452073	0.573903	0.711351	0.69086	0.665459	0.684512	0.429536	0.675121	0.572676	0.776938	0.84183	0.452094	0.567319	0.8457	0.60925	0.711144	0.193045	0.831113	0.644976	0.649714	0.56881	0.45796	0.579461
TCGA.DA.A1HW	A	0.442314	0.655544	0.748863	0.684925	0.660584	0.730846	0.456174	0.621661	0.547641	0.765508	0.7801	0.484334	0.533504	0.84737	0.616795	0.685064	0.10902	0.834997	0.662317	0.594735	0.565244	0.348077	0.607321
TCGA.DA.A1HY	A	0.111227	0.411762	0.422431	0.604831	0.636827	0.660435	0.306387	0.655226	0.325341	0.744313	0.590953	0.29227	0.582129	0.783029	0.535008	0.737023	0.17226	0.824861	0.462721	0.52741	0.511654	0.408465	0.547541
TCGA.DA.A1I0	C	0.461304	0.497319	0.64187	0.652786	0.667632	0.732936	0.421925	0.707622	0.473976	0.687439	0.769621	0.449782	0.518965	0.861786	0.625505	0.682681	0.232114	0.810139	0.591964	0.646757	0.567266	0.413901	0.480146
TCGA.DA.A1I1	A	0.298429	0.512077	0.642144	0.721889	0.6785	0.689946	0.42264	0.665666	0.54903	0.777973	0.806349	0.428482	0.532512	0.808355	0.601327	0.733745	0.121701	0.835045	0.638358	0.610233	0.557136	0.435728	0.595641
TCGA.DA.A1I2	B	0.251666	0.494554	0.554388	0.645811	0.66043	0.764927	0.292747	0.639771	0.402	0.732711	0.642241	0.353583	0.376285	0.798025	0.552608	0.663146	0.0416717	0.827585	0.402245	0.575282	0.488486	0.318874	0.554359
TCGA.DA.A1I4	B	0.238395	0.528368	0.505749	0.689758	0.694338	0.749218	0.400176	0.740898	0.526999	0.794369	0.791869	0.562492	0.548021	0.856546	0.658146	0.677925	0.170616	0.874863	0.661086	0.67983	0.519191	0.382396	0.493145
TCGA.DA.A1I5	A	0.374004	0.640254	0.720195	0.71182	0.720626	0.688091	0.425078	0.735645	0.513861	0.775366	0.872009	0.504146	0.627551	0.856091	0.639647	0.714497	0.229624	0.841533	0.671065	0.638994	0.591427	0.38049	0.540942
TCGA.DA.A1I7	B	0.131924	0.427092	0.47302	0.635477	0.673248	0.725305	0.275141	0.64393	0.388596	0.710797	0.616092	0.3391	0.486681	0.788432	0.562072	0.647771	0.089661	0.846322	0.509885	0.553197	0.513927	0.373273	0.506777
TCGA.DA.A1I8	B	0.136828	0.404132	0.399706	0.64153	0.729696	0.666264	0.345076	0.664452	0.460994	0.719692	0.708049	0.396071	0.526174	0.805759	0.562217	0.617008	0.200696	0.857592	0.540087	0.522468	0.483864	0.442601	0.493076
TCGA.DA.A1IA	C	0.238248	0.418457	0.457676	0.622675	0.699431	0.697694	0.405397	0.626661	0.348688	0.645357	0.576521	0.419225	0.53605	0.837246	0.525293	0.659598	0.122193	0.80969	0.429337	0.551714	0.462386	0.352677	0.465701
TCGA.DA.A1IB	A	0.86105	0.71991	0.907564	0.789993	0.739873	0.74905	0.626805	0.730801	0.859321	0.775395	0.990477	0.547929	0.682304	0.887018	0.67304	0.797415	0.271938	0.876304	0.78748	0.717623	0.659563	0.429985	0.559165
TCGA.DA.A1IC	A	0.209282	0.464291	0.53011	0.628585	0.65956	0.705761	0.397627	0.680826	0.461928	0.729423	0.636402	0.293308	0.609154	0.830462	0.50593	0.67346	0.115229	0.870662	0.51678	0.551811	0.480331	0.294674	0.47733
TCGA.DA.A3F2	C	0.675168	0.515807	0.870049	0.712937	0.663449	0.79208	0.461043	0.743095	0.661357	0.741923	1	0.705762	0.709342	0.904056	0.733663	0.758854	0.381869	0.851859	0.727885	0.783239	0.675365	0.52966	0.414362
TCGA.DA.A3F3	B	0.208126	0.5601	0.464918	0.634155	0.667054	0.593579	0.367409	0.629977	0.335153	0.712804	0.566759	0.372844	0.482581	0.823362	0.53455	0.612932	0.0208053	0.816674	0.421974	0.560016	0.465737	0.289958	0.615693
TCGA.DA.A3F5	A	0.130218	0.595301	0.454131	0.645364	0.628695	0.722381	0.33404	0.627763	0.291291	0.747086	0.637928	0.365972	0.494225	0.76442	0.527953	0.659729	0.278054	0.820179	0.467638	0.54329	0.486015	0.401626	0.508999
TCGA.DA.A3F8	A	0.516493	0.648354	0.860157	0.711128	0.635122	0.705582	0.438194	0.667375	0.64816	0.774041	0.900804	0.531647	0.608933	0.87713	0.626595	0.78039	0.160084	0.856818	0.738972	0.690292	0.665912	0.431604	0.552296
TCGA.DA.A95V	C	0.494357	0.440016	0.68779	0.659312	0.688117	0.689319	0.416133	0.675177	0.498107	0.697047	0.753876	0.459309	0.571212	0.834499	0.57114	0.610169	0.203517	0.804497	0.513887	0.603834	0.5257	0.381758	0.496006
TCGA.DA.A95W	C	0.252621	0.499113	0.588237	0.630329	0.672071	0.624941	0.270841	0.677847	0.29734	0.716974	0.616792	0.385119	0.393138	0.839693	0.505927	0.636494	0.0779289	0.825682	0.461908	0.528486	0.435764	0.289383	0.602702
TCGA.DA.A95X	A	0.200291	0.528026	0.504004	0.665225	0.639794	0.667764	0.370881	0.665393	0.477933	0.728122	0.642023	0.331552	0.477364	0.79134	0.583772	0.723792	0.129089	0.884884	0.523422	0.618671	0.480229	0.331473	0.562644
TCGA.DA.A95Y	C	0.234136	0.451683	0.463844	0.589047	0.668461	0.698202	0.402817	0.694643	0.364763	0.679128	0.57083	0.355879	0.470892	0.838201	0.531233	0.58805	0.0829271	0.822917	0.442153	0.519975	0.468842	0.403173	0.52306
TCGA.DA.A95Z	A	0.168054	0.505443	0.520864	0.609648	0.6906	0.707667	0.320816	0.657222	0.281252	0.741973	0.550341	0.306222	0.381085	0.840404	0.50179	0.613584	0.0447533	0.810854	0.479016	0.49833	0.454559	0.336841	0.580757
TCGA.DA.A960	C	0.18305	0.367015	0.455366	0.602515	0.747324	0.693936	0.339546	0.674765	0.258563	0.691427	0.465727	0.29788	0.362513	0.849062	0.573595	0.599423	0.162753	0.801157	0.331102	0.501923	0.421594	0.415997	0.556495
TCGA.EB.A1NK	C	0.186277	0.416538	0.473669	0.650546	0.697701	0.701463	0.352218	0.704911	0.362648	0.773314	0.675078	0.307892	0.504692	0.828403	0.561499	0.637251	0.257255	0.824284	0.529564	0.59422	0.504479	0.417786	0.4836
TCGA.EB.A24C	B	0.145277	0.338317	0.412288	0.560636	0.702706	0.69834	0.316483	0.674597	0.334279	0.740577	0.629624	0.39021	0.49328	0.855483	0.532649	0.631284	0.203653	0.815363	0.379071	0.524916	0.485335	0.320357	0.542314
TCGA.EB.A24D	A	0.263454	0.508197	0.554719	0.627418	0.655996	0.641697	0.401284	0.658467	0.323103	0.70912	0.612721	0.267227	0.456874	0.825308	0.487706	0.617149	0.122009	0.821174	0.452802	0.52879	0.456303	0.367874	0.607199
TCGA.EB.A299	A	0.21144	0.367548	0.568233	0.635441	0.75006	0.721286	0.287358	0.728003	0.406427	0.779515	0.724419	0.322638	0.519854	0.802773	0.582052	0.623657	0.525086	0.856888	0.460896	0.561379	0.505686	0.466394	0.523975
TCGA.EB.A3HV	C	0.250365	0.336992	0.473235	0.601377	0.71989	0.705949	0.254985	0.713918	0.448788	0.74844	0.746271	0.410098	0.579179	0.854511	0.574385	0.662705	0.435836	0.833935	0.500499	0.624428	0.500263	0.408029	0.51908
TCGA.EB.A3XB	A	0.18229	0.474448	0.51031	0.647099	0.675685	0.709526	0.405738	0.722267	0.423725	0.735539	0.667675	0.346305	0.562798	0.845944	0.535882	0.641733	0.128873	0.853815	0.53978	0.573478	0.499264	0.321839	0.560647
TCGA.EB.A3XC	A	0.176899	0.54835	0.527079	0.620783	0.696409	0.718036	0.395947	0.727571	0.393772	0.761381	0.660836	0.316992	0.513498	0.818178	0.589426	0.618001	0.242989	0.838564	0.493596	0.539944	0.466072	0.394164	0.552632
TCGA.EB.A3XD	C	0.344111	0.433214	0.687288	0.677737	0.752638	0.739139	0.332746	0.748899	0.420688	0.753702	0.786609	0.412288	0.644517	0.848921	0.586628	0.677856	0.492764	0.858794	0.591024	0.671167	0.563713	0.481119	0.489996
TCGA.EB.A3XE	C	0.269764	0.367484	0.634494	0.680628	0.730903	0.663244	0.313683	0.70643	0.358552	0.730119	0.722621	0.419798	0.537608	0.826699	0.57729	0.640227	0.364184	0.811873	0.468291	0.613496	0.523782	0.381347	0.481923
TCGA.EB.A3XF	B	0.147308	0.517133	0.492319	0.665574	0.728336	0.659239	0.316055	0.690291	0.472992	0.793153	0.720875	0.414663	0.392176	0.841593	0.586883	0.665206	0.25558	0.851323	0.527642	0.543772	0.507885	0.4058	0.592274
TCGA.EB.A3Y6	C	0.187642	0.470667	0.542934	0.659093	0.714173	0.713496	0.326065	0.681937	0.406538	0.734355	0.698744	0.37315	0.497869	0.832439	0.555084	0.62482	0.113475	0.842871	0.445139	0.551321	0.495895	0.356134	0.561135
TCGA.EB.A3Y7	C	0.224389	0.469593	0.47669	0.584152	0.656981	0.759621	0.370917	0.677021	0.277909	0.661334	0.599821	0.40929	0.498436	0.822706	0.528366	0.626742	0.248415	0.773033	0.430011	0.501101	0.440458	0.474884	0.513605
TCGA.EB.A41A	A	0.167004	0.476534	0.400414	0.619851	0.723846	0.682996	0.350079	0.653171	0.329476	0.685722	0.565908	0.307439	0.369098	0.846989	0.502486	0.656542	0.0253852	0.828896	0.383099	0.468063	0.457454	0.319941	0.564209
TCGA.EB.A41B	A	0.172617	0.468907	0.539387	0.632014	0.693369	0.694619	0.359246	0.606403	0.294313	0.705179	0.56152	0.247454	0.357104	0.833967	0.489989	0.582759	0.032339	0.824847	0.397913	0.470151	0.438542	0.381346	0.5023
TCGA.EB.A42Y	A	0.103574	0.523143	0.482556	0.628539	0.732389	0.720645	0.24601	0.677474	0.314823	0.686037	0.590697	0.372992	0.345888	0.794885	0.564819	0.596872	0.158219	0.827324	0.461414	0.518063	0.427604	0.280303	0.54742
TCGA.EB.A42Z	C	0.195743	0.440377	0.506629	0.631515	0.673568	0.663391	0.348358	0.661185	0.420249	0.714672	0.579105	0.374092	0.59368	0.848387	0.559002	0.582556	0.0487532	0.831834	0.509915	0.573826	0.476033	0.32984	0.539798
TCGA.EB.A430	C	0.234666	0.521567	0.586994	0.638908	0.6826	0.755104	0.411546	0.646911	0.320318	0.70425	0.582257	0.323966	0.479989	0.839674	0.565206	0.659176	0.0476382	0.803832	0.467218	0.514277	0.507348	0.352964	0.581908
TCGA.EB.A431	A	0.136241	0.537106	0.425987	0.586878	0.65777	0.691849	0.452711	0.656548	0.377005	0.711849	0.531849	0.262544	0.438946	0.829213	0.50659	0.628674	0.0883919	0.853337	0.421307	0.491473	0.448238	0.364352	0.574913
TCGA.EB.A44N	A	0.384094	0.546189	0.579	0.672685	0.725216	0.716633	0.303202	0.749348	0.417001	0.768776	0.700072	0.354437	0.548663	0.839225	0.560688	0.682534	0.571342	0.85799	0.449781	0.609065	0.520586	0.414795	0.613853
TCGA.EB.A44O	A	0.133841	0.50945	0.443408	0.592705	0.684027	0.708842	0.427667	0.652175	0.324076	0.689553	0.545812	0.2728	0.469899	0.813853	0.503135	0.622157	0.0376733	0.850197	0.414204	0.453333	0.450238	0.37577	0.599512
TCGA.EB.A44P	A	0.195343	0.48915	0.504246	0.603468	0.698354	0.679411	0.310149	0.685814	0.270419	0.751062	0.625207	0.298924	0.461485	0.815658	0.523671	0.668983	0.0443496	0.850072	0.381571	0.517318	0.452302	0.344676	0.55815
TCGA.EB.A44Q	A	0.433855	0.66259	0.721225	0.735179	0.758505	0.721376	0.328799	0.674795	0.548563	0.738271	0.734855	0.416221	0.464309	0.823551	0.629301	0.686362	0.0864769	0.862712	0.579486	0.605165	0.532949	0.421841	0.58343
TCGA.EB.A44R	A	0.275659	0.514021	0.641087	0.665702	0.698479	0.714686	0.320241	0.619534	0.325985	0.705169	0.633668	0.440249	0.404161	0.819938	0.552159	0.636946	0.0432373	0.802705	0.489761	0.564369	0.49238	0.339724	0.57407
TCGA.EB.A4IQ	C	0.098444	0.42817	0.41634	0.622889	0.740397	0.736049	0.374107	0.708821	0.272888	0.743089	0.561863	0.34761	0.507996	0.795493	0.501726	0.591499	0.559537	0.836545	0.393998	0.553743	0.455288	0.388099	0.546273
TCGA.EB.A4IS	A	0.626686	0.598802	0.733213	0.714862	0.656978	0.701131	0.433571	0.651218	0.617752	0.709568	0.799376	0.454844	0.443513	0.846656	0.628941	0.712404	0.0981021	0.831738	0.610349	0.606299	0.588051	0.360965	0.548734
TCGA.EB.A4OY	C	0.252413	0.434203	0.64196	0.624166	0.692955	0.797793	0.323806	0.679429	0.351036	0.650173	0.668922	0.435564	0.452679	0.844262	0.596128	0.591303	0.182823	0.77147	0.43099	0.521231	0.487585	0.395803	0.439021
TCGA.EB.A4OZ	C	0.378125	0.528961	0.798874	0.693188	0.742251	0.753624	0.357143	0.713932	0.490328	0.761701	0.859168	0.509029	0.533893	0.840521	0.625244	0.707298	0.464481	0.830173	0.557302	0.636393	0.60068	0.528919	0.492845
TCGA.EB.A4P0	A	0.206827	0.395441	0.548324	0.642037	0.680979	0.66987	0.310128	0.659823	0.332694	0.67858	0.597535	0.392462	0.439671	0.817468	0.554323	0.614786	0.0598171	0.806292	0.438134	0.52531	0.494193	0.350755	0.516617
TCGA.EB.A4XL	A	0.255714	0.452041	0.57059	0.635782	0.720964	0.676366	0.31694	0.694446	0.386505	0.785615	0.743678	0.316737	0.519352	0.818954	0.566702	0.64319	0.312757	0.872984	0.433105	0.568147	0.505603	0.373938	0.580067
TCGA.EB.A51B	A	0.144101	0.524414	0.461374	0.633824	0.714004	0.669154	0.248939	0.666279	0.385173	0.696665	0.600764	0.337334	0.393648	0.828793	0.518677	0.634039	0.10243	0.8242	0.449264	0.469776	0.498889	0.308793	0.598654
TCGA.EB.A550	B	0.103677	0.395104	0.457508	0.675397	0.730879	0.715	0.270781	0.718719	0.272161	0.779242	0.620802	0.357993	0.407258	0.805593	0.539043	0.670686	0.563241	0.868521	0.409096	0.551909	0.488952	0.437029	0.554423
TCGA.EB.A551	A	0.392623	0.618691	0.768079	0.733051	0.635009	0.658246	0.445925	0.669716	0.585908	0.791364	0.867919	0.480592	0.569906	0.788675	0.598298	0.721451	0.151167	0.871682	0.627609	0.622629	0.581616	0.464744	0.605819
TCGA.EB.A553	C	0.220061	0.486352	0.645167	0.652413	0.678718	0.739925	0.45088	0.663173	0.367661	0.737935	0.701358	0.418015	0.487525	0.823225	0.585724	0.618064	0.127795	0.842163	0.395463	0.528092	0.474624	0.434951	0.481793
TCGA.EB.A57M	C	0.267468	0.381378	0.5381	0.615763	0.717787	0.73354	0.245059	0.695819	0.41781	0.714843	0.723399	0.432953	0.607157	0.834884	0.58658	0.70999	0.349563	0.828895	0.535484	0.609273	0.548831	0.371677	0.506301
TCGA.EB.A5FP	A	0.0836479	0.528329	0.406593	0.548223	0.701304	0.668677	0.390408	0.687686	0.312679	0.74746	0.601756	0.285405	0.449675	0.820703	0.554302	0.612722	0.190192	0.851948	0.350845	0.524901	0.41831	0.325501	0.586227
TCGA.EB.A5KH	C	0.319075	0.434111	0.464204	0.55511	0.690511	0.702066	0.335277	0.654626	0.304561	0.66553	0.527675	0.426213	0.413987	0.833528	0.512765	0.609196	0.0979842	0.826113	0.430503	0.512149	0.468506	0.301071	0.546931
TCGA.EB.A5SE	A	0.175232	0.472096	0.451325	0.555447	0.717862	0.648851	0.24171	0.64905	0.337248	0.739906	0.610901	0.315236	0.438605	0.872462	0.498418	0.633704	0.141284	0.820483	0.330612	0.500696	0.443235	0.271339	0.592195
TCGA.EB.A5SF	C	0.200367	0.311165	0.444215	0.588048	0.694061	0.787077	0.3135	0.692817	0.340997	0.694552	0.668417	0.391095	0.532861	0.842453	0.542803	0.598354	0.641654	0.817966	0.441943	0.576717	0.483472	0.486753	0.439274
TCGA.EB.A5SG	A	0.579426	0.697453	0.905103	0.76266	0.692787	0.720645	0.531137	0.71378	0.645713	0.772052	0.937628	0.564376	0.57445	0.852808	0.630677	0.73519	0.204523	0.838559	0.702181	0.725111	0.640219	0.469429	0.540876
TCGA.EB.A5SH	C	0.47356	0.444521	0.59457	0.622063	0.699503	0.651597	0.389063	0.674499	0.36304	0.57077	0.596791	0.423696	0.402634	0.851428	0.500492	0.621635	0.128626	0.803076	0.442037	0.559187	0.493155	0.311503	0.513881
TCGA.EB.A5UL	A	0.463174	0.656279	0.687876	0.694179	0.68258	0.705788	0.457561	0.642531	0.484751	0.708812	0.664036	0.352205	0.518303	0.827255	0.553931	0.658906	0.0444552	0.834039	0.475715	0.499794	0.530896	0.370798	0.501408
TCGA.EB.A5UM	C	0.391002	0.496167	0.724455	0.665241	0.675389	0.678545	0.364336	0.653082	0.437206	0.716097	0.779199	0.407669	0.446033	0.835753	0.514684	0.620226	0.0658912	0.821358	0.42259	0.581017	0.501644	0.347695	0.484793
TCGA.EB.A5UN	A	0.132371	0.54643	0.489351	0.631496	0.684865	0.675105	0.395799	0.699993	0.385483	0.773381	0.63103	0.30126	0.620704	0.849841	0.539399	0.659361	0.313206	0.873871	0.537331	0.556624	0.487787	0.359647	0.516697
TCGA.EB.A5VU	A	0.138439	0.464263	0.421104	0.594552	0.686714	0.732844	0.312437	0.681189	0.319593	0.782406	0.601672	0.332316	0.560537	0.819898	0.518485	0.637974	0.253251	0.839114	0.523438	0.546912	0.452173	0.382042	0.580909
TCGA.EB.A5VV	A	0.962713	0.753812	0.927285	0.800789	0.649778	0.724746	0.564482	0.722748	0.943685	0.676576	0.920617	0.504363	0.643792	0.894635	0.697088	0.732659	0.248692	0.877384	0.70498	0.722359	0.668023	0.450968	0.470434
TCGA.EB.A6L9	C	0.779423	0.596782	0.804154	0.661914	0.682931	0.754087	0.412465	0.726275	0.670424	0.704945	0.823365	0.461614	0.546751	0.890925	0.654863	0.71291	0.25156	0.844781	0.634972	0.678132	0.61879	0.388093	0.490998
TCGA.EB.A6QY	A	0.122448	0.483921	0.470282	0.615017	0.715779	0.743484	0.432485	0.697085	0.362564	0.767619	0.54319	0.259927	0.402511	0.801419	0.547203	0.537076	0.428961	0.838525	0.398695	0.559332	0.467085	0.374206	0.531421
TCGA.EB.A6QZ	A	0.209437	0.449815	0.438111	0.599997	0.674231	0.679099	0.319346	0.682679	0.315213	0.710181	0.673138	0.340221	0.51109	0.848	0.513482	0.672992	0.0472356	0.802581	0.375808	0.521952	0.489083	0.282843	0.591552
TCGA.EB.A6R0	C	0.205754	0.646932	0.676391	0.683985	0.695634	0.666123	0.337066	0.649585	0.538272	0.709682	0.735796	0.382913	0.424382	0.845891	0.569999	0.704721	0.0865279	0.825868	0.476639	0.570084	0.504697	0.371553	0.590925
TCGA.EB.A82B	B	0.351855	0.627389	0.619607	0.709513	0.691926	0.738916	0.419094	0.697723	0.481512	0.75081	0.791165	0.428894	0.501774	0.819957	0.564277	0.669196	0.095653	0.832745	0.547842	0.573151	0.552303	0.361151	0.635375
TCGA.EB.A82C	C	0.151866	0.438451	0.396213	0.545394	0.697899	0.676792	0.302861	0.660149	0.300947	0.691898	0.541949	0.334547	0.442679	0.847739	0.519809	0.685378	0.146495	0.78812	0.346553	0.439139	0.470762	0.337326	0.588063
TCGA.EB.A85I	B	0.237584	0.573176	0.684348	0.644914	0.663018	0.712292	0.311995	0.663314	0.419176	0.683816	0.729979	0.403539	0.457353	0.846226	0.571724	0.661272	0.124191	0.827587	0.450203	0.559799	0.534732	0.354062	0.521933
TCGA.EB.A85J	C	0.36201	0.593816	0.77739	0.727425	0.695646	0.704493	0.417332	0.690216	0.510898	0.720587	0.836268	0.451525	0.564423	0.843339	0.62516	0.671354	0.180683	0.788249	0.508225	0.575345	0.572806	0.383183	0.574414
TCGA.EB.A97M	C	0.215968	0.517174	0.616299	0.66935	0.717024	0.703371	0.299231	0.709287	0.465833	0.707293	0.703973	0.438214	0.453945	0.850853	0.567653	0.64077	0.105891	0.785706	0.518247	0.575637	0.497324	0.375728	0.470742
TCGA.EE.A17X	A	0.18795	0.524443	0.496453	0.597251	0.683237	0.707255	0.432908	0.674372	0.318678	0.714989	0.615555	0.361725	0.429649	0.84645	0.584005	0.609953	0.0863873	0.829494	0.482222	0.493212	0.453043	0.35032	0.578943
TCGA.EE.A17Y	B	0.104821	0.45166	0.411672	0.637906	0.6412	0.737929	0.256077	0.645484	0.322664	0.684967	0.560346	0.30654	0.509778	0.796461	0.547411	0.640665	0.0801941	0.800307	0.471986	0.458356	0.505818	0.321858	0.532317
TCGA.EE.A17Z	C	0.225816	0.495719	0.425116	0.553358	0.706267	0.701258	0.242948	0.622341	0.212434	0.684622	0.570642	0.407319	0.364977	0.811304	0.500964	0.6348	0.0885748	0.779199	0.380963	0.463765	0.423989	0.26164	0.597707
TCGA.EE.A180	A	0.180167	0.458988	0.43611	0.573364	0.699162	0.685998	0.409849	0.66838	0.399426	0.694429	0.540162	0.433483	0.479194	0.855343	0.539152	0.683672	0.0770954	0.811702	0.361173	0.517517	0.459393	0.300369	0.551807
TCGA.EE.A181	A	0.467835	0.650141	0.710062	0.718568	0.671397	0.651111	0.354129	0.658285	0.545256	0.756099	0.786307	0.406244	0.465609	0.830264	0.613094	0.667705	0.0832026	0.852373	0.552695	0.609874	0.558807	0.383282	0.56247
TCGA.EE.A182	C	0.275639	0.399974	0.605467	0.61842	0.707022	0.746361	0.43896	0.690867	0.414602	0.710246	0.790098	0.520813	0.50792	0.839022	0.602831	0.632902	0.404733	0.780884	0.56385	0.639466	0.514947	0.410432	0.418626
TCGA.EE.A183	C	0.663877	0.56009	0.705267	0.678436	0.679665	0.710162	0.528639	0.680435	0.57503	0.684801	0.76028	0.433572	0.592486	0.872322	0.620663	0.677044	0.205584	0.844437	0.628369	0.638965	0.568101	0.409575	0.494419
TCGA.EE.A184	C	0.29853	0.517202	0.605966	0.632496	0.709033	0.678163	0.466989	0.634141	0.469048	0.72742	0.660496	0.392854	0.513158	0.866109	0.519183	0.682769	0.107215	0.828363	0.500098	0.584391	0.486278	0.368485	0.57076
TCGA.EE.A185	C	0.135702	0.388342	0.402609	0.608524	0.682528	0.722545	0.424259	0.641283	0.320836	0.703048	0.600532	0.308923	0.352981	0.845503	0.523987	0.641397	0.11608	0.830244	0.397127	0.508064	0.401549	0.332235	0.519477
TCGA.EE.A20B	B	0.208009	0.391349	0.647263	0.640918	0.665033	0.648843	0.314469	0.643402	0.442033	0.715868	0.747159	0.433718	0.574042	0.823999	0.583403	0.690478	0.0904769	0.808216	0.543596	0.60123	0.511963	0.342481	0.532218
TCGA.EE.A20C	B	0.157473	0.389252	0.41086	0.556048	0.688529	0.623507	0.316178	0.642822	0.307133	0.714511	0.486478	0.320675	0.441569	0.786296	0.559692	0.617169	0.0536338	0.834924	0.402649	0.47783	0.450784	0.280845	0.558545
TCGA.EE.A20F	B	0.335818	0.571459	0.606528	0.674907	0.654275	0.700002	0.387323	0.668048	0.486487	0.754454	0.729301	0.442687	0.493361	0.825782	0.569741	0.692962	0.0926463	0.842849	0.634472	0.598869	0.529996	0.374305	0.559142
TCGA.EE.A20H	A	0.0951316	0.505772	0.417655	0.535931	0.625175	0.67403	0.290339	0.626006	0.318714	0.668842	0.554121	0.288046	0.435173	0.741638	0.467826	0.626886	0.13743	0.810108	0.376214	0.510688	0.43577	0.28428	0.524192
TCGA.EE.A20I	C	0.169265	0.546758	0.538521	0.648774	0.648698	0.748799	0.434482	0.638885	0.443605	0.715586	0.614631	0.377214	0.53583	0.856738	0.542295	0.655909	0.0961381	0.823386	0.525821	0.618781	0.478967	0.362514	0.54589
TCGA.EE.A29A	A	0.142187	0.322369	0.388302	0.568325	0.628624	0.661744	0.345245	0.650995	0.252436	0.715416	0.476111	0.265078	0.558071	0.757062	0.519143	0.68749	0.145068	0.817791	0.462474	0.48812	0.473501	0.292234	0.478723
TCGA.EE.A29B	C	0.183759	0.51693	0.434823	0.610357	0.733281	0.617571	0.352417	0.716255	0.370448	0.695173	0.65845	0.438977	0.427272	0.811581	0.552984	0.671572	0.114929	0.819268	0.522565	0.581912	0.455068	0.298504	0.565468
TCGA.EE.A29C	A	0.21881	0.492958	0.480848	0.630181	0.664545	0.744456	0.481617	0.724474	0.353977	0.720589	0.604645	0.410712	0.493446	0.830604	0.615027	0.652333	0.157497	0.827217	0.522223	0.574859	0.513865	0.338166	0.521792
TCGA.EE.A29D	A	0.169227	0.467732	0.429843	0.633531	0.683339	0.701272	0.330646	0.691545	0.352551	0.671663	0.53757	0.399986	0.433481	0.813989	0.537482	0.638407	0.138315	0.834252	0.397166	0.530465	0.438159	0.32637	0.518834
TCGA.EE.A29E	A	0.181436	0.471103	0.392224	0.571142	0.657821	0.662631	0.337382	0.681241	0.324178	0.756449	0.570073	0.359728	0.451222	0.863327	0.572426	0.589461	0.0875657	0.833004	0.413093	0.499857	0.473696	0.37919	0.566258
TCGA.EE.A29G	A	0.198001	0.458226	0.528735	0.670078	0.71163	0.66666	0.302391	0.702375	0.45127	0.778522	0.704627	0.372721	0.559427	0.828345	0.515472	0.673039	0.368794	0.840064	0.427684	0.61209	0.514789	0.446887	0.560316
TCGA.EE.A29H	A	0.449945	0.549136	0.546418	0.655636	0.707395	0.738729	0.470128	0.646942	0.468531	0.720475	0.695915	0.358557	0.453088	0.855825	0.577669	0.657668	0.105629	0.853518	0.532253	0.560768	0.4753	0.336489	0.54502
TCGA.EE.A29L	A	0.224825	0.54557	0.426683	0.538199	0.709345	0.689974	0.429733	0.637489	0.300804	0.731458	0.445495	0.259708	0.375112	0.866726	0.530158	0.627654	0.00896439	0.811471	0.411675	0.454619	0.407676	0.290916	0.629789
TCGA.EE.A29M	A	0.410617	0.640005	0.673506	0.64341	0.713201	0.712358	0.472666	0.67728	0.487339	0.729516	0.676455	0.336723	0.449321	0.836507	0.566996	0.642553	0.120768	0.841402	0.538905	0.587739	0.510438	0.379606	0.619693
TCGA.EE.A29N	A	0.496056	0.710157	0.707352	0.745983	0.731605	0.710158	0.453254	0.691529	0.589429	0.760133	0.786947	0.418966	0.499357	0.846511	0.633616	0.703731	0.111357	0.860169	0.64118	0.606786	0.577797	0.382709	0.645389
TCGA.EE.A29P	B	0.390799	0.627774	0.813254	0.743651	0.662364	0.697345	0.384042	0.700414	0.609752	0.792913	0.896607	0.487916	0.554099	0.810124	0.579436	0.769882	0.204339	0.829815	0.65678	0.660074	0.579988	0.424137	0.602149
TCGA.EE.A29Q	A	0.136018	0.436207	0.457038	0.553257	0.628766	0.678638	0.380755	0.658103	0.349118	0.732165	0.553098	0.269459	0.497223	0.83081	0.498307	0.599271	0.108155	0.823659	0.382518	0.491454	0.445696	0.359608	0.570224
TCGA.EE.A29R	B	0.181913	0.446598	0.422563	0.589012	0.67121	0.660833	0.45154	0.684728	0.327439	0.726803	0.55705	0.302756	0.683809	0.799762	0.547154	0.712372	0.0652874	0.795073	0.410953	0.507137	0.490681	0.354438	0.554606
TCGA.EE.A29S	A	0.292975	0.494541	0.60793	0.626242	0.632275	0.689201	0.41236	0.667049	0.419468	0.708752	0.686763	0.358911	0.433514	0.839716	0.587221	0.677735	0.181554	0.810076	0.565822	0.58811	0.502272	0.343371	0.570912
TCGA.EE.A29T	B	0.410297	0.50686	0.674953	0.71107	0.70576	0.659783	0.370279	0.677099	0.549011	0.762656	0.828758	0.498932	0.61752	0.797938	0.569097	0.663804	0.142294	0.893054	0.653174	0.683005	0.517431	0.376462	0.552262
TCGA.EE.A29V	C	0.229797	0.442458	0.41189	0.590013	0.655532	0.700246	0.374596	0.659919	0.337813	0.708008	0.563357	0.40202	0.4528	0.843466	0.56021	0.612945	0.174308	0.796091	0.431981	0.508186	0.442296	0.378399	0.518246
TCGA.EE.A29W	A	0.196049	0.48444	0.43173	0.552015	0.653523	0.662456	0.309963	0.659839	0.266296	0.641342	0.502931	0.357948	0.540632	0.749914	0.493413	0.619864	0.154155	0.837253	0.50268	0.564897	0.484843	0.29028	0.625493
TCGA.EE.A29X	C	0.399379	0.533198	0.640397	0.682985	0.703417	0.668108	0.371054	0.6904	0.491268	0.745581	0.791469	0.488018	0.605476	0.853675	0.665043	0.660713	0.163906	0.860304	0.634962	0.625459	0.522953	0.378097	0.561173
TCGA.EE.A2A0	B	0.491728	0.606071	0.669668	0.694579	0.694602	0.644338	0.474134	0.739936	0.567086	0.770378	0.806513	0.522896	0.551884	0.815166	0.687863	0.748866	0.29199	0.861544	0.685553	0.685108	0.576621	0.390581	0.636151
TCGA.EE.A2A1	C	0.609258	0.534383	0.708222	0.69649	0.67507	0.668793	0.429452	0.679722	0.582421	0.756904	0.805709	0.478659	0.528675	0.868511	0.634699	0.736239	0.177363	0.840609	0.693272	0.681362	0.597511	0.406808	0.541951
TCGA.EE.A2A2	A	0.476936	0.664535	0.575808	0.664018	0.711763	0.660113	0.468929	0.65869	0.487884	0.689319	0.67543	0.363073	0.464675	0.852468	0.584669	0.682685	0.0625292	0.828647	0.531791	0.525756	0.503004	0.316529	0.581451
TCGA.EE.A2A5	A	0.226252	0.46484	0.444297	0.572043	0.687736	0.629674	0.317064	0.646662	0.279663	0.749799	0.599969	0.367537	0.409614	0.815157	0.543357	0.689187	0.0872498	0.807219	0.507152	0.522226	0.484739	0.287509	0.637725
TCGA.EE.A2A6	A	0.463149	0.682359	0.722044	0.745979	0.688832	0.682646	0.397156	0.665358	0.519913	0.735133	0.779771	0.417929	0.485052	0.838366	0.559524	0.648658	0.103979	0.862608	0.558157	0.58906	0.55515	0.35713	0.611805
TCGA.EE.A2GB	A	0.154737	0.452531	0.45775	0.626531	0.650845	0.657929	0.421087	0.667249	0.44423	0.726014	0.554566	0.352528	0.482942	0.84502	0.527266	0.651134	0.0814446	0.811196	0.377619	0.499844	0.463902	0.3814	0.537017
TCGA.EE.A2GC	A	0.334197	0.637618	0.696876	0.708698	0.646773	0.683099	0.566782	0.635987	0.554908	0.760876	0.748447	0.442284	0.584301	0.826444	0.597789	0.687786	0.0762157	0.834197	0.607066	0.631294	0.571866	0.38254	0.612206
TCGA.EE.A2GD	A	0.1552	0.382734	0.468805	0.670811	0.695667	0.741	0.403406	0.74582	0.493934	0.791834	0.75593	0.450095	0.507508	0.805731	0.63978	0.737412	0.242448	0.858973	0.590037	0.6342	0.519998	0.376668	0.511014
TCGA.EE.A2GE	B	0.466011	0.595956	0.784797	0.710473	0.660065	0.707805	0.410899	0.746023	0.599637	0.757979	0.906775	0.533247	0.678967	0.831563	0.678519	0.742467	0.26692	0.864027	0.727054	0.706591	0.615903	0.44517	0.516044
TCGA.EE.A2GH	B	0.444425	0.621809	0.846982	0.735559	0.704845	0.694799	0.417205	0.703101	0.57888	0.749233	0.909487	0.50797	0.565364	0.84062	0.641974	0.776245	0.208304	0.839676	0.665073	0.650648	0.62484	0.394526	0.556784
TCGA.EE.A2GI	B	0.448296	0.603864	0.732374	0.68272	0.696413	0.699043	0.397219	0.631452	0.50128	0.712624	0.770431	0.429415	0.489134	0.82098	0.576745	0.689466	0.0586919	0.812077	0.506933	0.59072	0.527915	0.361358	0.580981
TCGA.EE.A2GJ	B	0.323334	0.575628	0.617767	0.673691	0.708685	0.695466	0.352294	0.642314	0.557429	0.772936	0.792094	0.473127	0.497895	0.841997	0.600451	0.763924	0.0912402	0.846144	0.653314	0.637385	0.512959	0.374657	0.618803
TCGA.EE.A2GK	A	0.970701	0.74626	0.888954	0.774451	0.699889	0.734664	0.603794	0.694781	0.938582	0.66104	0.917411	0.516408	0.545737	0.893877	0.688793	0.714305	0.260961	0.87995	0.671578	0.713914	0.673922	0.411812	0.498447
TCGA.EE.A2GL	A	0.738271	0.573904	0.753107	0.697628	0.696888	0.695358	0.478177	0.701366	0.68504	0.749108	0.777897	0.415369	0.447193	0.891981	0.574015	0.702275	0.166889	0.848069	0.650559	0.614717	0.573701	0.323912	0.547885
TCGA.EE.A2GM	A	0.150002	0.425954	0.48815	0.570389	0.674639	0.663754	0.327562	0.633418	0.328518	0.733055	0.564088	0.365516	0.435125	0.859047	0.51931	0.636673	0.0618703	0.824813	0.527975	0.546753	0.46211	0.274551	0.567513
TCGA.EE.A2GN	B	0.256769	0.428993	0.471016	0.575944	0.672368	0.662002	0.277021	0.623344	0.34361	0.705425	0.61497	0.389001	0.396282	0.828765	0.528142	0.679524	0.0681577	0.801006	0.486771	0.542811	0.469506	0.35347	0.603194
TCGA.EE.A2GO	B	0.140954	0.372378	0.390565	0.651077	0.665034	0.680548	0.275376	0.657089	0.320486	0.729558	0.637762	0.276193	0.514327	0.745386	0.51884	0.649778	0.0238392	0.828929	0.437322	0.529575	0.513029	0.40162	0.54198
TCGA.EE.A2GP	B	0.258186	0.505263	0.461206	0.676269	0.675998	0.669539	0.331181	0.713101	0.406487	0.778787	0.728749	0.431564	0.549758	0.830888	0.593831	0.689842	0.0926237	0.856737	0.60642	0.629267	0.529045	0.347069	0.605424
TCGA.EE.A2GR	A	0.158386	0.421376	0.360029	0.497457	0.675455	0.70279	0.375423	0.630183	0.314211	0.712883	0.430714	0.308308	0.417581	0.865925	0.525055	0.606862	0.0182055	0.801383	0.377578	0.436543	0.45882	0.318012	0.577126
TCGA.EE.A2GS	B	0.198314	0.568594	0.501483	0.61038	0.68951	0.651546	0.315769	0.660944	0.412367	0.708766	0.662143	0.398444	0.414486	0.801513	0.583537	0.69055	0.0740489	0.838292	0.440722	0.531714	0.465253	0.345479	0.556317
TCGA.EE.A2GT	C	0.728194	0.567502	0.708227	0.689046	0.711183	0.694651	0.437364	0.699066	0.61274	0.676526	0.763114	0.450824	0.459517	0.90325	0.675598	0.676629	0.184206	0.814811	0.620201	0.642486	0.570007	0.434734	0.535748
TCGA.EE.A2GU	A	0.293955	0.585615	0.684629	0.673905	0.649928	0.60637	0.420484	0.676522	0.4889	0.739971	0.743742	0.432676	0.516444	0.813586	0.511957	0.663575	0.125318	0.850369	0.575179	0.604791	0.529908	0.376256	0.552802
TCGA.EE.A2M5	A	0.138793	0.585971	0.6413	0.656555	0.626048	0.720848	0.285912	0.678842	0.348093	0.739595	0.746561	0.467218	0.379596	0.762182	0.599931	0.67768	0.377853	0.813919	0.549166	0.568332	0.524481	0.392945	0.532209
TCGA.EE.A2M6	A	0.245315	0.600177	0.506626	0.626138	0.751129	0.656951	0.421466	0.674609	0.433914	0.724584	0.761294	0.411721	0.510607	0.817352	0.563022	0.645952	0.12344	0.806428	0.669552	0.580271	0.490049	0.32638	0.627076
TCGA.EE.A2M7	B	0.536261	0.436981	0.640239	0.610307	0.695059	0.571906	0.32818	0.629332	0.491004	0.639435	0.662402	0.323201	0.483157	0.793265	0.558429	0.691916	0.0411346	0.847281	0.443874	0.576321	0.51667	0.310764	0.505799
TCGA.EE.A2M8	A	0.517724	0.665073	0.872052	0.781829	0.680055	0.70693	0.453259	0.665132	0.662915	0.78572	0.914135	0.518326	0.595137	0.898086	0.664728	0.823826	0.148866	0.871029	0.693665	0.747468	0.661661	0.488593	0.556006
TCGA.EE.A2MC	A	0.337285	0.629405	0.79836	0.746319	0.599896	0.705583	0.31069	0.757041	0.504462	0.729584	0.900377	0.531787	0.474587	0.786793	0.659548	0.72768	0.344654	0.841535	0.764667	0.647907	0.614084	0.446036	0.482946
TCGA.EE.A2MD	A	0.389834	0.60535	0.554196	0.648514	0.665067	0.693719	0.513133	0.600563	0.462092	0.745553	0.617788	0.301467	0.383963	0.799234	0.541511	0.668237	0.198835	0.840441	0.462026	0.527777	0.493425	0.283539	0.641624
TCGA.EE.A2ME	A	0.721274	0.74141	0.88865	0.730925	0.677806	0.753187	0.58596	0.69076	0.790144	0.751624	0.912079	0.517728	0.642333	0.878857	0.690685	0.794345	0.233085	0.87728	0.718807	0.724612	0.663582	0.45541	0.581328
TCGA.EE.A2MF	B	0.23504	0.461705	0.563022	0.610432	0.70159	0.610815	0.335606	0.683859	0.433963	0.713412	0.679189	0.453705	0.410491	0.837673	0.525153	0.644287	0.0661471	0.837786	0.589348	0.526418	0.470663	0.345026	0.636963
TCGA.EE.A2MG	B	0.762831	0.664216	0.805482	0.709092	0.711896	0.709806	0.494651	0.694854	0.711951	0.765931	0.831243	0.449771	0.49703	0.885444	0.649067	0.735863	0.166444	0.899054	0.667078	0.658018	0.640975	0.366027	0.560756
TCGA.EE.A2MH	C	0.605973	0.626814	0.736946	0.645005	0.720798	0.688902	0.433216	0.718313	0.571627	0.751891	0.788498	0.395525	0.614724	0.847404	0.58203	0.640979	0.12445	0.853132	0.552006	0.598556	0.537867	0.378278	0.513308
TCGA.EE.A2MI	A	0.2832	0.467474	0.597526	0.688924	0.64032	0.685582	0.286167	0.628977	0.560232	0.737215	0.792449	0.497835	0.519792	0.859627	0.630069	0.734625	0.154984	0.826914	0.711999	0.642422	0.575445	0.424759	0.466513
TCGA.EE.A2MJ	A	0.669885	0.691947	0.820638	0.699399	0.652804	0.692224	0.541255	0.711133	0.643599	0.742958	0.837782	0.47556	0.532181	0.840334	0.619709	0.700557	0.117847	0.844222	0.637678	0.645245	0.594926	0.424333	0.610281
TCGA.EE.A2MK	B	0.30244	0.461695	0.683993	0.702229	0.644041	0.648375	0.349671	0.705686	0.522012	0.755544	0.812172	0.427629	0.521259	0.807209	0.594371	0.726131	0.0602204	0.841609	0.598723	0.665925	0.522086	0.384988	0.543801
TCGA.EE.A2ML	A	0.37348	0.505843	0.64105	0.66357	0.669485	0.693934	0.389433	0.644337	0.527699	0.747857	0.712666	0.343221	0.496885	0.841688	0.525064	0.714574	0.116307	0.870743	0.639982	0.603399	0.516001	0.374291	0.545104
TCGA.EE.A2MM	A	0.208136	0.541236	0.448723	0.63341	0.634605	0.667627	0.288872	0.634894	0.471583	0.717501	0.656634	0.354746	0.463389	0.817358	0.580561	0.725873	0.0347384	0.823026	0.542022	0.559677	0.446985	0.314571	0.582917
TCGA.EE.A2MN	A	0.408453	0.503844	0.670823	0.694739	0.694821	0.672418	0.434556	0.63644	0.532754	0.713847	0.75166	0.438064	0.517078	0.841597	0.551431	0.701213	0.118042	0.816694	0.579317	0.619541	0.528022	0.36546	0.614104
TCGA.EE.A2MP	B	0.250916	0.498498	0.681148	0.645384	0.648225	0.645684	0.379449	0.672719	0.520977	0.716813	0.818422	0.417802	0.563724	0.857402	0.563503	0.679339	0.143371	0.831403	0.553934	0.601059	0.507039	0.421672	0.539243
TCGA.EE.A2MQ	A	0.174225	0.541647	0.480487	0.602008	0.713281	0.707678	0.502112	0.679306	0.393454	0.763375	0.607924	0.35838	0.551193	0.84822	0.589162	0.665561	0.116246	0.836129	0.498061	0.53443	0.465328	0.303949	0.569914
TCGA.EE.A2MR	C	0.712071	0.69563	0.822155	0.730789	0.626045	0.736782	0.464589	0.640224	0.724747	0.642277	0.829364	0.525268	0.517378	0.845446	0.6772	0.821654	0.121311	0.838014	0.703141	0.687897	0.654478	0.455667	0.581339
TCGA.EE.A2MS	C	0.239201	0.565353	0.577332	0.607216	0.646314	0.671746	0.326509	0.667268	0.376737	0.721202	0.687286	0.395557	0.455896	0.815974	0.509933	0.693414	0.0268115	0.809204	0.574368	0.558884	0.480688	0.330909	0.669238
TCGA.EE.A2MT	A	0.12799	0.530114	0.503939	0.67329	0.649281	0.702457	0.416538	0.701044	0.370123	0.711338	0.551516	0.337042	0.487268	0.809601	0.557116	0.68809	0.127632	0.849984	0.474649	0.49053	0.513157	0.379346	0.604133
TCGA.EE.A2MU	A	0.288711	0.615454	0.746589	0.710812	0.688544	0.705991	0.426377	0.692694	0.582248	0.783156	0.871551	0.507339	0.604798	0.837704	0.645463	0.714685	0.200395	0.846757	0.687541	0.629713	0.576882	0.426989	0.540757
TCGA.EE.A3AA	A	0.583085	0.582911	0.65562	0.665989	0.719555	0.641036	0.452548	0.671319	0.587089	0.736621	0.738412	0.382127	0.468286	0.83624	0.625038	0.62187	0.127369	0.848379	0.586463	0.582031	0.556099	0.39062	0.537111
TCGA.EE.A3AB	B	0.211419	0.515282	0.526819	0.701674	0.714278	0.705643	0.377389	0.704429	0.542983	0.751893	0.879241	0.573796	0.667492	0.807147	0.621563	0.746905	0.202443	0.852778	0.721873	0.653283	0.582475	0.389475	0.498979
TCGA.EE.A3AC	A	0.332823	0.572208	0.61767	0.671862	0.687793	0.669842	0.408666	0.622188	0.465086	0.73825	0.757495	0.399919	0.442569	0.823559	0.554839	0.662966	0.0597375	0.834558	0.643887	0.556846	0.503917	0.403187	0.601089
TCGA.EE.A3AD	A	0.198106	0.393842	0.358259	0.591343	0.68899	0.696258	0.347806	0.628911	0.360234	0.708984	0.501834	0.286174	0.501739	0.825355	0.549346	0.643848	0.138796	0.824812	0.355782	0.518712	0.470331	0.290749	0.538606
TCGA.EE.A3AF	C	0.242187	0.551958	0.604765	0.665216	0.697372	0.698596	0.425529	0.699343	0.498508	0.740711	0.766809	0.463472	0.467129	0.834674	0.629098	0.6777	0.165329	0.835159	0.577457	0.620424	0.519884	0.333774	0.500813
TCGA.EE.A3AG	A	0.0787879	0.466323	0.408873	0.615627	0.677792	0.696552	0.328146	0.591663	0.305729	0.716794	0.548816	0.261839	0.531369	0.765787	0.500858	0.621063	0.0427424	0.770293	0.485537	0.472001	0.494362	0.358564	0.511065
TCGA.EE.A3AH	B	0.304167	0.47282	0.377583	0.534738	0.659147	0.672989	0.277863	0.633701	0.281288	0.690298	0.622044	0.27815	0.426966	0.826435	0.582548	0.628373	0.139181	0.844677	0.40099	0.580374	0.459741	0.317478	0.608712
TCGA.EE.A3J3	B	0.275587	0.540703	0.53186	0.622145	0.668487	0.683281	0.342768	0.621774	0.430399	0.750551	0.661823	0.402036	0.5621	0.827912	0.583767	0.663696	0.0921803	0.828533	0.434017	0.559315	0.528936	0.366047	0.526068
TCGA.EE.A3J4	A	0.20651	0.549133	0.484097	0.617289	0.696114	0.675508	0.3581	0.65992	0.34839	0.745746	0.590081	0.344538	0.374166	0.844132	0.553574	0.648774	0.0627068	0.827079	0.446361	0.490016	0.495875	0.372985	0.656772
TCGA.EE.A3J5	A	0.335709	0.551671	0.665669	0.691085	0.643397	0.708679	0.455694	0.636864	0.502484	0.764001	0.727941	0.403857	0.497449	0.843301	0.580798	0.738624	0.0983756	0.849184	0.585273	0.629597	0.53368	0.36415	0.594551
TCGA.EE.A3J7	A	0.150026	0.469069	0.512266	0.5922	0.656585	0.684423	0.341495	0.672029	0.302691	0.7022	0.537434	0.294313	0.453544	0.801353	0.52308	0.611183	0.168524	0.82413	0.399437	0.482172	0.392588	0.307613	0.554813
TCGA.EE.A3J8	A	0.133815	0.463473	0.410992	0.49904	0.702265	0.698101	0.370921	0.661576	0.293953	0.679878	0.422242	0.317673	0.49159	0.738979	0.561111	0.619958	0.0397524	0.78257	0.399353	0.467958	0.410385	0.289685	0.613959
TCGA.EE.A3JA	B	0.322706	0.536258	0.614687	0.691133	0.685451	0.582163	0.42809	0.63283	0.512964	0.755756	0.65686	0.379865	0.570495	0.801309	0.574023	0.71776	0.0930611	0.812791	0.533488	0.631976	0.51068	0.347177	0.613913
TCGA.EE.A3JB	A	0.173435	0.596479	0.510525	0.663345	0.672405	0.643178	0.342223	0.711763	0.466117	0.727751	0.749474	0.465057	0.57641	0.780777	0.620437	0.683577	0.093863	0.839563	0.704782	0.583456	0.51511	0.374984	0.582823
TCGA.EE.A3JD	A	0.800133	0.773532	0.823705	0.714369	0.679265	0.688625	0.497245	0.695997	0.761255	0.746012	0.905958	0.547334	0.533008	0.86427	0.695295	0.798799	0.178992	0.875881	0.791003	0.662358	0.662078	0.461747	0.603043
TCGA.EE.A3JE	B	0.603463	0.691067	0.833523	0.766186	0.694322	0.679566	0.579167	0.693766	0.661906	0.77651	0.890328	0.498446	0.638305	0.840954	0.693957	0.793424	0.201674	0.847071	0.709177	0.712677	0.633413	0.464798	0.578565
TCGA.EE.A3JH	B	0.678163	0.65626	0.860103	0.753497	0.687875	0.703681	0.463292	0.73597	0.68547	0.789972	0.948741	0.553163	0.681164	0.892241	0.658466	0.793393	0.308331	0.882991	0.737028	0.764457	0.635724	0.428306	0.540721
TCGA.EE.A3JI	B	0.241545	0.459477	0.447844	0.549411	0.645308	0.693162	0.519764	0.582466	0.394531	0.746489	0.606502	0.36258	0.410909	0.797687	0.527491	0.689304	0.10965	0.838389	0.560221	0.543565	0.460303	0.322743	0.618589
TCGA.ER.A193	C	0.312276	0.585052	0.699066	0.697225	0.677881	0.774034	0.353996	0.666354	0.488158	0.726867	0.760289	0.45292	0.574865	0.826916	0.628963	0.684019	0.112285	0.861406	0.580649	0.615641	0.582138	0.390163	0.501086
TCGA.ER.A194	C	0.303149	0.437521	0.713772	0.672201	0.685499	0.688071	0.371944	0.665275	0.443244	0.718516	0.818563	0.532656	0.57174	0.869406	0.604129	0.6847	0.244738	0.826642	0.546437	0.610016	0.534144	0.416101	0.477099
TCGA.ER.A195	B	0.3449	0.619425	0.716473	0.645024	0.69527	0.653914	0.391654	0.675511	0.444832	0.743601	0.836716	0.494196	0.550189	0.815041	0.653528	0.688164	0.191055	0.883174	0.689033	0.683926	0.578107	0.360909	0.581903
TCGA.ER.A196	A	0.123556	0.464857	0.433317	0.656665	0.736773	0.752761	0.389126	0.685643	0.386003	0.813986	0.62386	0.388286	0.512372	0.81178	0.552448	0.696926	0.550294	0.860488	0.414956	0.585222	0.514639	0.461416	0.539277
TCGA.ER.A197	A	0.337563	0.60175	0.746971	0.724516	0.672478	0.671694	0.505426	0.67973	0.571912	0.778682	0.891406	0.538809	0.579803	0.842551	0.64262	0.756962	0.263795	0.834845	0.719062	0.620915	0.580061	0.454618	0.522491
TCGA.ER.A198	A	0.236424	0.657573	0.563326	0.62099	0.702901	0.64392	0.417984	0.69128	0.447643	0.752924	0.693565	0.433779	0.465164	0.835673	0.585666	0.662383	0.126222	0.827338	0.510553	0.595211	0.49629	0.323854	0.638908
TCGA.ER.A199	B	0.708576	0.648762	0.813694	0.683577	0.673098	0.643838	0.453153	0.70835	0.66602	0.768489	0.8649	0.467423	0.55592	0.87745	0.619163	0.710067	0.186978	0.812781	0.687338	0.668273	0.601051	0.379298	0.598002
TCGA.ER.A19A	B	0.390822	0.667973	0.836005	0.764554	0.667502	0.72875	0.502693	0.77243	0.615014	0.798087	0.974665	0.607366	0.764884	0.84189	0.727811	0.780465	0.378835	0.865158	0.852055	0.758579	0.702373	0.529109	0.553431
TCGA.ER.A19B	B	0.110025	0.481984	0.449784	0.567346	0.736528	0.688562	0.305394	0.649747	0.371864	0.707562	0.580162	0.329752	0.614123	0.827928	0.564176	0.547018	0.101694	0.842319	0.377718	0.5402	0.426717	0.336109	0.57078
TCGA.ER.A19C	A	0.203273	0.463844	0.431942	0.614832	0.673114	0.726743	0.371708	0.631501	0.403414	0.734194	0.589573	0.363275	0.481741	0.855454	0.54409	0.62973	0.0797018	0.817427	0.475321	0.519762	0.502571	0.350731	0.521532
TCGA.ER.A19D	B	0.285856	0.572516	0.589156	0.66028	0.657878	0.666611	0.306224	0.679237	0.395073	0.734769	0.781521	0.504204	0.515869	0.769233	0.612163	0.740482	0.127378	0.805624	0.681319	0.623395	0.552612	0.373797	0.586452
TCGA.ER.A19E	B	0.176472	0.564515	0.473989	0.588986	0.626685	0.678905	0.376956	0.661219	0.325114	0.67865	0.689023	0.372681	0.41941	0.773062	0.557733	0.68365	0.0578766	0.815412	0.597356	0.551689	0.494869	0.283242	0.609289
TCGA.ER.A19F	A	0.140708	0.511546	0.467975	0.628644	0.670912	0.663587	0.375983	0.636756	0.432721	0.731807	0.58832	0.360092	0.491108	0.821607	0.57752	0.691161	0.0886199	0.829309	0.536325	0.510967	0.479746	0.315086	0.592763
TCGA.ER.A19G	A	0.330899	0.660628	0.696005	0.710647	0.733522	0.66184	0.417683	0.657731	0.527753	0.790516	0.844608	0.467505	0.574824	0.83571	0.585465	0.694745	0.212592	0.850258	0.665273	0.585408	0.544539	0.408869	0.61238
TCGA.ER.A19H	B	0.289813	0.598404	0.636296	0.610898	0.679678	0.640576	0.33994	0.713261	0.426411	0.72427	0.679261	0.406939	0.500695	0.844751	0.627478	0.67981	0.120173	0.844737	0.555429	0.584747	0.504376	0.330258	0.635153
TCGA.ER.A19J	B	0.227227	0.407347	0.444079	0.587794	0.688167	0.678283	0.459664	0.665945	0.341482	0.771401	0.677958	0.369354	0.417096	0.847432	0.536975	0.658887	0.102948	0.829353	0.529949	0.579936	0.477192	0.295006	0.59493
TCGA.ER.A19K	A	0.168416	0.550151	0.520052	0.659451	0.711223	0.69748	0.37795	0.744187	0.411078	0.773002	0.67494	0.357215	0.414559	0.835165	0.585828	0.650133	0.291514	0.827474	0.477728	0.56662	0.477513	0.394425	0.534261
TCGA.ER.A19L	B	0.154644	0.283016	0.432644	0.60548	0.659376	0.715486	0.308948	0.620742	0.420158	0.687535	0.62372	0.415696	0.552305	0.838954	0.594555	0.661315	0.103817	0.833445	0.466173	0.578091	0.473512	0.319745	0.504826
TCGA.ER.A19M	A	0.271534	0.667477	0.724503	0.705454	0.668551	0.649017	0.359218	0.696392	0.514359	0.756315	0.826986	0.473323	0.560588	0.811404	0.5944	0.692553	0.109182	0.817683	0.631329	0.654518	0.540117	0.390209	0.595085
TCGA.ER.A19N	A	0.47326	0.621857	0.776026	0.70198	0.676391	0.681942	0.442695	0.707869	0.572961	0.815056	0.945369	0.545454	0.688726	0.856151	0.669167	0.810338	0.184135	0.847483	0.779864	0.709518	0.598532	0.431748	0.539225
TCGA.ER.A19O	C	0.512176	0.48064	0.733258	0.694398	0.698981	0.742474	0.429651	0.72001	0.557616	0.751178	0.959982	0.652942	0.676478	0.870143	0.68798	0.732768	0.316153	0.844021	0.694592	0.724592	0.594453	0.472138	0.447457
TCGA.ER.A19P	B	0.771964	0.699682	0.880526	0.776161	0.648898	0.696535	0.460384	0.673266	0.75216	0.734408	0.904161	0.52786	0.636922	0.882249	0.652571	0.785907	0.170294	0.892201	0.751285	0.736371	0.635699	0.456377	0.516272
TCGA.ER.A19Q	A	0.282402	0.563288	0.649009	0.697562	0.695214	0.693979	0.425257	0.739697	0.589511	0.780092	0.866792	0.524554	0.690718	0.848717	0.663465	0.717433	0.256261	0.871804	0.70196	0.698726	0.558384	0.397875	0.565234
TCGA.ER.A19S	B	0.527461	0.663721	0.856265	0.752071	0.681173	0.6649	0.413932	0.700619	0.711837	0.750142	0.92896	0.526714	0.629889	0.866612	0.625036	0.745521	0.186719	0.884409	0.764691	0.710333	0.624255	0.425034	0.561345
TCGA.ER.A19T	C	0.130269	0.445211	0.388145	0.563907	0.686171	0.751808	0.280182	0.648021	0.364692	0.690895	0.464796	0.310532	0.375345	0.783844	0.493342	0.645161	0.0424881	0.83512	0.431883	0.431202	0.476247	0.407514	0.500272
TCGA.ER.A19T.1	C	0.218373	0.48162	0.570231	0.638653	0.684697	0.730787	0.323152	0.692024	0.427801	0.723603	0.686081	0.443138	0.500011	0.831112	0.513129	0.690157	0.0752542	0.841717	0.58178	0.547286	0.504425	0.368694	0.580631
TCGA.ER.A19W	A	0.428878	0.749359	0.874462	0.755788	0.693379	0.685432	0.456965	0.741502	0.639111	0.78391	0.917788	0.534763	0.574422	0.855625	0.611268	0.734745	0.182222	0.859575	0.782025	0.689449	0.602138	0.432197	0.636648
TCGA.ER.A1A1	A	0.976305	0.745333	0.835417	0.750196	0.642681	0.709385	0.536044	0.704559	0.933752	0.709318	0.900819	0.486395	0.533117	0.891614	0.657528	0.698914	0.226909	0.89412	0.728961	0.675125	0.641127	0.408212	0.494559
TCGA.ER.A2NB	C	0.202864	0.472994	0.744568	0.677825	0.756065	0.738588	0.480832	0.721624	0.407573	0.740802	0.810963	0.497844	0.632919	0.813898	0.589593	0.6574	0.729015	0.828893	0.518812	0.624864	0.554882	0.518653	0.472857
TCGA.ER.A2NC	B	0.246244	0.512782	0.523123	0.634047	0.663716	0.692953	0.342884	0.651128	0.496914	0.769336	0.777932	0.562818	0.577271	0.808618	0.58796	0.783702	0.221707	0.818695	0.674215	0.631217	0.534856	0.375028	0.59279
TCGA.ER.A2ND	A	0.210043	0.45777	0.572214	0.645668	0.687715	0.66652	0.383724	0.712395	0.331348	0.683885	0.6524	0.388016	0.47641	0.818634	0.542393	0.644018	0.157863	0.809687	0.430396	0.527317	0.471301	0.421811	0.477135
TCGA.ER.A2NE	A	0.145974	0.51871	0.423525	0.54943	0.672958	0.701211	0.544964	0.607908	0.336375	0.693359	0.558522	0.291114	0.531675	0.837509	0.543008	0.719165	0.146623	0.838747	0.378618	0.470061	0.441977	0.277854	0.611927
TCGA.ER.A2NF	A	0.357565	0.47364	0.644761	0.602451	0.665846	0.603125	0.464111	0.635324	0.453916	0.710096	0.636359	0.364242	0.515261	0.833371	0.496781	0.595752	0.0910299	0.828278	0.4637	0.571445	0.478225	0.345658	0.513579
TCGA.ER.A2NF.1	A	0.436887	0.48089	0.689458	0.64234	0.679803	0.611014	0.438847	0.639681	0.496788	0.730677	0.754197	0.399964	0.524212	0.824446	0.534486	0.67497	0.104496	0.826071	0.525634	0.61079	0.530399	0.322993	0.484777
TCGA.ER.A2NG	A	0.252356	0.669421	0.814862	0.746217	0.664313	0.738563	0.562028	0.691359	0.579425	0.762895	0.890754	0.48158	0.598684	0.859434	0.636631	0.678193	0.263826	0.864756	0.66315	0.648697	0.58483	0.448968	0.58463
TCGA.ER.A2NH	B	0.421867	0.690733	0.846487	0.724129	0.694315	0.718781	0.417945	0.667207	0.64616	0.825857	0.929325	0.529865	0.586958	0.865392	0.640576	0.768389	0.144323	0.857868	0.734767	0.718066	0.613078	0.439981	0.584125
TCGA.ER.A3ES	A	0.182881	0.393865	0.437534	0.503307	0.658805	0.572594	0.4563	0.61008	0.31677	0.697511	0.353189	0.298349	0.352529	0.812086	0.439174	0.580637	0.0278942	0.82386	0.260366	0.503514	0.40769	0.299914	0.548739
TCGA.ER.A3ET	B	0.306178	0.54853	0.470533	0.674322	0.693525	0.730031	0.445066	0.684283	0.537579	0.794941	0.788011	0.462789	0.461005	0.8068	0.585566	0.709822	0.0609034	0.834769	0.662549	0.576834	0.526723	0.353924	0.534772
TCGA.ER.A3EV	B	0.302669	0.570527	0.595238	0.677314	0.693316	0.676423	0.480209	0.694398	0.417395	0.660256	0.680847	0.373007	0.584861	0.79842	0.621605	0.658488	0.148355	0.804798	0.514114	0.553301	0.491371	0.345498	0.570844
TCGA.ER.A3PL	A	0.133347	0.432073	0.495286	0.661036	0.684397	0.718812	0.326505	0.642705	0.399115	0.738784	0.655593	0.349269	0.55016	0.847075	0.533752	0.715158	0.154316	0.824354	0.446084	0.542573	0.491649	0.324832	0.532846
TCGA.ER.A42H	C	0.180333	0.442776	0.393071	0.559515	0.709156	0.704468	0.362327	0.708785	0.386549	0.640912	0.562137	0.401267	0.417248	0.827615	0.536306	0.666472	0.0493633	0.80679	0.34992	0.489283	0.427493	0.30907	0.513742
TCGA.ER.A42K	B	0.273123	0.503427	0.415818	0.575746	0.674886	0.635978	0.303886	0.637616	0.375004	0.77362	0.555771	0.278802	0.614442	0.788332	0.567273	0.640475	0.0425911	0.829807	0.404905	0.577351	0.452497	0.339645	0.639894
TCGA.ER.A42L	B	0.387352	0.587006	0.802185	0.728513	0.670168	0.704522	0.585907	0.700445	0.551632	0.804225	0.908457	0.540237	0.632656	0.856113	0.626176	0.76992	0.29903	0.855141	0.746552	0.679301	0.587848	0.43746	0.557181
TCGA.FR.A2OS	B	0.105066	0.452256	0.422569	0.642342	0.677471	0.70091	0.339182	0.686656	0.38108	0.73523	0.621203	0.396534	0.403427	0.816345	0.52995	0.656797	0.0685231	0.829182	0.512432	0.470329	0.453703	0.295099	0.607143
TCGA.FR.A3R1	A	0.198292	0.527904	0.555179	0.638369	0.69015	0.647374	0.405126	0.723471	0.480476	0.741354	0.619053	0.337544	0.474673	0.799757	0.563978	0.621685	0.0615916	0.838176	0.472248	0.510062	0.480377	0.315545	0.609169
TCGA.FR.A3YN	A	0.257265	0.472076	0.616535	0.674716	0.649679	0.6631	0.411747	0.629761	0.435041	0.740026	0.65774	0.372088	0.604646	0.827064	0.571526	0.667148	0.0565768	0.846945	0.539295	0.585618	0.518204	0.35839	0.558942
TCGA.FR.A3YO	C	0.19763	0.48043	0.479597	0.699717	0.694244	0.779746	0.415103	0.71383	0.388905	0.731592	0.737233	0.47043	0.558531	0.84537	0.621074	0.668792	0.429812	0.844637	0.580892	0.577856	0.492448	0.413911	0.435325
TCGA.FR.A44A	A	0.392807	0.655433	0.846678	0.742678	0.685054	0.706744	0.403532	0.730969	0.635284	0.790353	0.922196	0.559861	0.67102	0.850226	0.652129	0.730844	0.170247	0.874681	0.742806	0.725172	0.619964	0.44537	0.564328
TCGA.FR.A69P	A	0.158672	0.52753	0.474868	0.579259	0.677616	0.686972	0.528009	0.62126	0.309207	0.747402	0.607427	0.361875	0.475722	0.777916	0.555763	0.655821	0.114556	0.800902	0.529609	0.504664	0.470334	0.271998	0.596055
TCGA.FR.A726	C	0.0929188	0.506287	0.40678	0.591192	0.680357	0.730925	0.39708	0.63654	0.326922	0.750191	0.617207	0.287618	0.462673	0.809188	0.550649	0.649341	0.16554	0.823381	0.468842	0.501481	0.477145	0.368813	0.578396
TCGA.FR.A728	B	0.237295	0.545078	0.717949	0.7157	0.674455	0.723697	0.459353	0.716678	0.500032	0.77686	0.843245	0.45317	0.536406	0.818065	0.593569	0.710848	0.271166	0.833947	0.580592	0.603647	0.534128	0.378889	0.566989
TCGA.FR.A729	B	0.504976	0.628247	0.809481	0.716616	0.714773	0.629731	0.303007	0.695314	0.543113	0.689481	0.850064	0.521827	0.518688	0.84804	0.577399	0.705505	0.10595	0.826727	0.709855	0.60947	0.556098	0.384815	0.575835
TCGA.FR.A7U8	C	0.157253	0.450715	0.439517	0.603747	0.669817	0.712651	0.342504	0.632442	0.303146	0.692674	0.574505	0.381448	0.425902	0.805975	0.511666	0.628871	0.0479634	0.794929	0.493349	0.479755	0.464181	0.264819	0.580379
TCGA.FR.A7U9	A	0.206425	0.645989	0.668946	0.711432	0.626978	0.734063	0.340418	0.769767	0.446698	0.691551	0.845488	0.572815	0.469844	0.769652	0.66917	0.698234	0.263184	0.842729	0.729089	0.647222	0.57138	0.420031	0.478874
TCGA.FR.A7UA	A	0.611507	0.706019	0.911338	0.785088	0.671189	0.722662	0.487857	0.767598	0.772345	0.774401	0.990907	0.548698	0.649072	0.859342	0.701228	0.80581	0.2302	0.903539	0.800674	0.761136	0.669398	0.496581	0.49643
TCGA.FR.A8YC	B	0.24344	0.488777	0.557729	0.614203	0.681609	0.685756	0.390669	0.626286	0.337693	0.722109	0.704932	0.369871	0.504904	0.822026	0.537783	0.624148	0.064935	0.837619	0.488692	0.53731	0.480692	0.30582	0.539746
TCGA.FR.A8YD	C	0.254657	0.396329	0.500105	0.596985	0.680234	0.684251	0.355059	0.670297	0.355842	0.705083	0.621128	0.363901	0.486749	0.840186	0.514547	0.626445	0.0589641	0.804611	0.499832	0.552181	0.451151	0.336462	0.542435
TCGA.FR.A8YE	B	0.696611	0.648869	0.765092	0.751998	0.672691	0.726405	0.531724	0.69096	0.717383	0.733338	0.889857	0.516716	0.568851	0.857975	0.685236	0.754666	0.151186	0.882594	0.70386	0.704747	0.640082	0.375762	0.52758
TCGA.FS.A1YW	C	0.307627	0.386758	0.447279	0.578241	0.635747	0.596323	0.398504	0.60355	0.407222	0.737536	0.538282	0.305354	0.424431	0.842211	0.511931	0.660632	0.0572234	0.846624	0.390654	0.556921	0.481792	0.29057	0.459873
TCGA.FS.A1YX	B	0.199226	0.47478	0.445112	0.626195	0.682436	0.660046	0.394433	0.697821	0.347212	0.723881	0.675404	0.38692	0.447134	0.817363	0.533005	0.667112	0.076197	0.836948	0.498711	0.574061	0.526936	0.376649	0.596878
TCGA.FS.A1YY	C	0.163812	0.430931	0.416241	0.584178	0.696652	0.747232	0.384127	0.639921	0.345757	0.73838	0.529006	0.367155	0.390536	0.872852	0.548334	0.615387	0.10027	0.843793	0.451392	0.549521	0.450129	0.352407	0.453418
TCGA.FS.A1Z0	A	0.290624	0.650916	0.673373	0.677518	0.684955	0.652518	0.359041	0.669019	0.45778	0.720394	0.755929	0.463263	0.450917	0.803885	0.552634	0.73589	0.0966374	0.814996	0.638502	0.603806	0.529624	0.3566	0.66297
TCGA.FS.A1Z3	A	0.137028	0.447733	0.426619	0.553844	0.670165	0.668535	0.345416	0.667583	0.401953	0.730628	0.503531	0.331794	0.493778	0.846797	0.512904	0.648144	0.0131197	0.813519	0.372288	0.522063	0.48445	0.281877	0.57168
TCGA.FS.A1Z4	A	0.714828	0.696383	0.761211	0.701675	0.672571	0.6886	0.485621	0.697364	0.671709	0.71544	0.81107	0.42826	0.441946	0.82508	0.601609	0.70568	0.178998	0.831263	0.608005	0.581372	0.576432	0.328442	0.604742
TCGA.FS.A1Z7	B	0.242032	0.459389	0.438902	0.631585	0.665479	0.680829	0.479757	0.692495	0.332456	0.766681	0.703075	0.451772	0.559484	0.85242	0.610159	0.673841	0.161385	0.857447	0.634457	0.625245	0.533483	0.361024	0.591603
TCGA.FS.A1ZA	A	0.258973	0.5206	0.524496	0.693153	0.619678	0.732249	0.323199	0.672862	0.432751	0.695941	0.70269	0.350904	0.539741	0.760032	0.570253	0.655753	0.167505	0.827295	0.549135	0.559857	0.535547	0.397596	0.55206
TCGA.FS.A1ZB	C	0.249844	0.584955	0.499164	0.682638	0.730256	0.738076	0.474761	0.735881	0.470826	0.793941	0.7996	0.492435	0.565142	0.846852	0.647278	0.683491	0.265318	0.840473	0.684263	0.651131	0.531813	0.411832	0.579171
TCGA.FS.A1ZC	B	0.0893719	0.487805	0.414571	0.592559	0.63291	0.650615	0.296613	0.646745	0.236251	0.637189	0.537008	0.310345	0.592741	0.754785	0.52506	0.609227	0.0911317	0.738587	0.455241	0.495688	0.4914	0.278662	0.583731
TCGA.FS.A1ZD	A	0.152775	0.498211	0.581383	0.589468	0.635996	0.713611	0.252975	0.612008	0.336906	0.686945	0.546045	0.443687	0.48897	0.75691	0.544208	0.679457	0.0602719	0.796971	0.574661	0.512595	0.498223	0.293558	0.591698
TCGA.FS.A1ZE	A	0.227148	0.383558	0.397266	0.535166	0.677759	0.672156	0.331619	0.607096	0.349116	0.730749	0.438678	0.264439	0.464745	0.869763	0.48905	0.618666	0.0308533	0.83081	0.373028	0.483502	0.449913	0.268481	0.538203
TCGA.FS.A1ZF	A	0.121876	0.556816	0.494826	0.572736	0.627771	0.703862	0.330346	0.650986	0.280148	0.708916	0.553378	0.299244	0.35113	0.819354	0.545245	0.665264	0.127278	0.806321	0.388057	0.474053	0.438115	0.382179	0.57901
TCGA.FS.A1ZG	A	0.170169	0.388405	0.417426	0.603895	0.708942	0.614015	0.426525	0.655055	0.372095	0.689661	0.488364	0.381092	0.288339	0.850177	0.493646	0.601652	0.0776803	0.844752	0.4639	0.488823	0.419342	0.340865	0.551881
TCGA.FS.A1ZH	B	0.516849	0.58672	0.719551	0.665132	0.661991	0.728064	0.390051	0.720572	0.512294	0.713821	0.851826	0.507972	0.612809	0.795006	0.595181	0.746224	0.133482	0.829206	0.719273	0.614184	0.586262	0.413197	0.591885
TCGA.FS.A1ZJ	C	0.223548	0.524507	0.550489	0.584377	0.653898	0.725718	0.270225	0.614431	0.311272	0.646804	0.59824	0.411442	0.472053	0.802356	0.508583	0.669116	0.0244063	0.793	0.47652	0.487448	0.42065	0.259035	0.61393
TCGA.FS.A1ZK	A	0.137724	0.417822	0.417212	0.553354	0.663552	0.682876	0.395669	0.636123	0.320048	0.725618	0.453697	0.338255	0.447585	0.818835	0.507771	0.601886	0.0357665	0.819945	0.364898	0.493574	0.41429	0.356859	0.612914
TCGA.FS.A1ZM	A	0.24642	0.517505	0.682339	0.702625	0.726219	0.741938	0.376792	0.693461	0.525848	0.783893	0.834248	0.455225	0.550248	0.826678	0.604995	0.694833	0.105462	0.847805	0.644323	0.654316	0.547481	0.391831	0.515266
TCGA.FS.A1ZN	B	0.129998	0.435696	0.412951	0.619017	0.714887	0.6563	0.278321	0.706635	0.286479	0.775851	0.570092	0.24698	0.398346	0.836153	0.524677	0.698575	0.327206	0.840332	0.369369	0.507498	0.438794	0.34383	0.600574
TCGA.FS.A1ZP	B	0.41934	0.43775	0.569166	0.658091	0.715135	0.597539	0.34073	0.706904	0.45884	0.703083	0.674921	0.469253	0.482445	0.814358	0.595777	0.715519	0.162189	0.835314	0.570261	0.639573	0.505551	0.293305	0.642901
TCGA.FS.A1ZQ	C	0.263515	0.4569	0.486044	0.614907	0.678797	0.686992	0.497931	0.655486	0.40031	0.745637	0.654745	0.384761	0.671504	0.816375	0.530579	0.697721	0.204164	0.827253	0.453384	0.544698	0.475572	0.309948	0.494072
TCGA.FS.A1ZR	A	0.241116	0.552883	0.485699	0.621691	0.635958	0.611699	0.305868	0.657633	0.380471	0.746605	0.56509	0.304918	0.419671	0.849925	0.543993	0.682805	0.0484571	0.865962	0.421326	0.556703	0.466004	0.30424	0.576269
TCGA.FS.A1ZS	B	0.0778935	0.423305	0.447441	0.66223	0.65373	0.624839	0.424534	0.694071	0.345055	0.725776	0.682672	0.435365	0.419029	0.760507	0.581318	0.645564	0.0846825	0.860176	0.598202	0.534224	0.530354	0.314726	0.510559
TCGA.FS.A1ZT	A	0.447494	0.594804	0.674726	0.664636	0.661524	0.661222	0.532145	0.637457	0.538115	0.723985	0.742247	0.400782	0.44681	0.811072	0.540782	0.706745	0.130376	0.854002	0.629731	0.531291	0.513224	0.318433	0.634761
TCGA.FS.A1ZU	A	0.112754	0.520538	0.440574	0.600416	0.681036	0.762076	0.486987	0.636474	0.325866	0.706279	0.619331	0.391347	0.448928	0.793283	0.529236	0.630758	0.148686	0.794472	0.508664	0.511664	0.432019	0.28821	0.634766
TCGA.FS.A1ZW	B	0.58565	0.70192	0.670586	0.708539	0.672577	0.686719	0.540083	0.664485	0.635451	0.768396	0.770425	0.445172	0.581228	0.799142	0.630028	0.71905	0.193635	0.818248	0.652815	0.596824	0.510249	0.363601	0.620127
TCGA.FS.A1ZY	C	0.192756	0.386152	0.403143	0.52508	0.697391	0.653919	0.303439	0.635956	0.246641	0.678129	0.509995	0.374691	0.390995	0.845398	0.530216	0.645277	0.093327	0.791092	0.363069	0.517542	0.40778	0.281277	0.583133
TCGA.FS.A1ZZ	A	0.165497	0.415956	0.407426	0.536822	0.719263	0.67692	0.411541	0.675495	0.366577	0.719767	0.520672	0.297024	0.497953	0.845003	0.490107	0.651502	0.09715	0.816257	0.417234	0.490654	0.41741	0.306191	0.59014
TCGA.FS.A4F0	A	0.15827	0.347585	0.412221	0.523332	0.686674	0.660692	0.301705	0.668526	0.330485	0.678298	0.46152	0.26003	0.349053	0.843256	0.443941	0.638867	0.0565358	0.824652	0.398746	0.474642	0.406766	0.303643	0.483423
TCGA.FS.A4F2	A	0.209277	0.456908	0.425441	0.65586	0.676937	0.713376	0.35244	0.676046	0.411011	0.7478	0.717897	0.372241	0.480105	0.851363	0.617913	0.655649	0.096087	0.858719	0.643087	0.54207	0.48544	0.3963	0.499298
TCGA.FS.A4F4	C	0.263029	0.513314	0.650788	0.670397	0.685944	0.739405	0.321665	0.63765	0.472585	0.681838	0.764624	0.447268	0.539474	0.852236	0.60424	0.669872	0.185848	0.811013	0.49936	0.573562	0.532636	0.384064	0.501903
TCGA.FS.A4F5	A	0.200409	0.414197	0.427507	0.611155	0.712632	0.730208	0.474446	0.665849	0.367608	0.735839	0.611178	0.306018	0.546286	0.844141	0.521181	0.642865	0.0717995	0.80789	0.469282	0.489274	0.484672	0.343781	0.596683
TCGA.FS.A4F8	A	0.69426	0.669488	0.824568	0.653501	0.707629	0.706556	0.445338	0.71589	0.636267	0.736365	0.841173	0.420008	0.505801	0.844077	0.65331	0.766854	0.309988	0.858212	0.662671	0.583917	0.61669	0.346978	0.56361
TCGA.FS.A4F9	A	0.150705	0.44644	0.45777	0.600792	0.711162	0.653451	0.426109	0.702265	0.254695	0.734691	0.527789	0.315014	0.428539	0.8281	0.514547	0.590423	0.172031	0.803856	0.38695	0.509229	0.396478	0.319955	0.611238
TCGA.FS.A4FB	A	0.260942	0.458007	0.423521	0.535305	0.648747	0.667225	0.292442	0.658265	0.261596	0.715053	0.478792	0.254712	0.357344	0.86396	0.527808	0.604725	0.0497719	0.838676	0.361778	0.478603	0.432334	0.333417	0.55992
TCGA.FS.A4FC	A	0.243461	0.389455	0.507189	0.647248	0.667207	0.758817	0.365541	0.659287	0.421829	0.757729	0.617271	0.334992	0.411383	0.851109	0.518628	0.652843	0.154066	0.8208	0.520331	0.524288	0.488642	0.34219	0.606949
TCGA.FS.A4FD	A	0.33538	0.507218	0.51745	0.590768	0.696195	0.684512	0.299796	0.656749	0.299166	0.680957	0.553573	0.381166	0.376083	0.774919	0.538854	0.634229	0.0784339	0.798303	0.483774	0.497346	0.454429	0.302055	0.61134
TCGA.FW.A3I3	B	0.183453	0.490349	0.472811	0.598591	0.734708	0.71296	0.575479	0.640759	0.21385	0.759699	0.571789	0.29204	0.48623	0.764287	0.528791	0.625461	0.361783	0.785229	0.357469	0.499738	0.42897	0.330041	0.62031
TCGA.FW.A3R5	A	0.352155	0.58194	0.524088	0.643294	0.651992	0.701767	0.600224	0.677048	0.42983	0.737472	0.65281	0.34343	0.469261	0.848305	0.588411	0.649107	0.112191	0.833494	0.511726	0.527747	0.509383	0.371054	0.529627
TCGA.FW.A3TU	C	0.256957	0.405776	0.539946	0.643275	0.695041	0.720675	0.395331	0.642532	0.381555	0.715035	0.712104	0.452483	0.479239	0.828144	0.572938	0.589267	0.135596	0.805138	0.541571	0.591796	0.495716	0.370664	0.418199
TCGA.FW.A3TV	A	0.373547	0.481994	0.581399	0.69108	0.629966	0.680798	0.348312	0.662076	0.480992	0.732955	0.658176	0.369502	0.415428	0.804467	0.536393	0.642593	0.0751013	0.836567	0.532539	0.538942	0.505446	0.347176	0.445831
TCGA.FW.A5DX	A	0.173125	0.553001	0.422677	0.551918	0.647609	0.620468	0.333532	0.656038	0.302589	0.71744	0.495712	0.280543	0.56901	0.82963	0.508553	0.612671	0.0187534	0.800943	0.423335	0.512027	0.439891	0.328381	0.674035
TCGA.FW.A5DY	B	0.838871	0.636729	0.792302	0.702157	0.718101	0.704447	0.529453	0.705555	0.819858	0.71272	0.813147	0.38832	0.404965	0.875081	0.597836	0.686443	0.188853	0.867257	0.637818	0.624533	0.565541	0.370487	0.500899
TCGA.GF.A2C7	C	0.153226	0.432423	0.380767	0.587308	0.67407	0.728777	0.38744	0.723923	0.32026	0.747793	0.559139	0.305416	0.405679	0.840834	0.505874	0.658699	0.257131	0.802428	0.404755	0.546114	0.447971	0.321314	0.652251
TCGA.GF.A3OT	B	0.126913	0.564791	0.590331	0.65852	0.601225	0.730086	0.490148	0.707654	0.364731	0.668242	0.727734	0.494045	0.463083	0.765109	0.602179	0.721676	0.332508	0.836253	0.643201	0.580606	0.56082	0.46008	0.522553
TCGA.GF.A4EO	B	0.643289	0.697438	0.856887	0.766903	0.712965	0.681519	0.474305	0.729224	0.689946	0.75765	0.944114	0.559453	0.591182	0.861009	0.641175	0.732695	0.208371	0.91033	0.773114	0.711767	0.610771	0.406946	0.503978
TCGA.GF.A6C8	A	0.323294	0.578157	0.645536	0.620828	0.654231	0.648969	0.379122	0.669359	0.384696	0.769131	0.706882	0.39634	0.469896	0.829424	0.532737	0.651817	0.196327	0.828079	0.514835	0.540366	0.492222	0.296152	0.536866
TCGA.GF.A6C9	A	0.737616	0.668707	0.749916	0.738822	0.69374	0.735739	0.483801	0.701037	0.673043	0.735575	0.893842	0.524631	0.553247	0.835786	0.660256	0.759923	0.156522	0.858232	0.737167	0.67888	0.63317	0.474892	0.449792
TCGA.GF.A769	B	0.131277	0.477696	0.439043	0.624544	0.653846	0.685483	0.275456	0.649359	0.32233	0.740044	0.570512	0.328524	0.460484	0.790827	0.547108	0.615944	0.0834486	0.851654	0.527407	0.574315	0.464696	0.332393	0.594928
TCGA.GN.A262	C	0.116237	0.414539	0.41393	0.444346	0.656885	0.712157	0.398178	0.654979	0.375009	0.655034	0.525811	0.446192	0.400481	0.828416	0.520312	0.608726	0.00371813	0.832271	0.295919	0.434816	0.408764	0.307903	0.561832
TCGA.GN.A263	A	0.161853	0.571	0.566156	0.649558	0.690054	0.705654	0.475559	0.698852	0.471599	0.793956	0.641434	0.427215	0.477678	0.806844	0.627263	0.63825	0.184722	0.822309	0.504653	0.571387	0.52044	0.380727	0.548079
TCGA.GN.A264	C	0.165026	0.416845	0.40976	0.604866	0.683023	0.738234	0.416073	0.671817	0.435228	0.726438	0.58222	0.396538	0.426989	0.842223	0.57749	0.670921	0.0788051	0.828057	0.420138	0.523774	0.482311	0.336576	0.582941
TCGA.GN.A265	B	0.411667	0.678633	0.748669	0.739321	0.689274	0.765027	0.500631	0.742765	0.542329	0.753133	0.884378	0.560397	0.519329	0.840997	0.678491	0.756141	0.22965	0.890179	0.78028	0.705152	0.660152	0.42552	0.525378
TCGA.GN.A266	A	0.342954	0.633494	0.691792	0.724293	0.67582	0.772381	0.460799	0.695808	0.57971	0.744445	0.874409	0.551927	0.58535	0.83097	0.685669	0.806372	0.1199	0.851478	0.803242	0.628004	0.624366	0.468295	0.582704
TCGA.GN.A267	A	0.221792	0.566918	0.626904	0.656774	0.684168	0.665331	0.433152	0.707254	0.369484	0.748546	0.662046	0.38961	0.512584	0.835322	0.563581	0.663004	0.0676293	0.797693	0.410401	0.547676	0.502257	0.373421	0.590641
TCGA.GN.A268	A	0.125653	0.489683	0.44663	0.566509	0.7095	0.685782	0.421083	0.64353	0.339886	0.695978	0.539669	0.290483	0.346744	0.831262	0.549039	0.620133	0.0866338	0.842692	0.425215	0.490629	0.396693	0.32658	0.626015
TCGA.GN.A26A	B	0.204047	0.516211	0.622461	0.761947	0.70222	0.70503	0.415559	0.719975	0.530897	0.764245	0.815179	0.470453	0.600004	0.798352	0.60883	0.747932	0.275238	0.824167	0.642932	0.613726	0.615795	0.439298	0.525134
TCGA.GN.A26C	C	0.477112	0.620428	0.803636	0.710081	0.683307	0.773271	0.361911	0.684976	0.613429	0.714612	0.903654	0.554615	0.507144	0.872822	0.671223	0.783812	0.104155	0.824169	0.74784	0.621027	0.64328	0.527544	0.483661
TCGA.GN.A26D	C	0.253539	0.579445	0.472988	0.616267	0.655095	0.728742	0.445416	0.649482	0.407496	0.729658	0.570897	0.320332	0.532033	0.857646	0.525913	0.646304	0.0180646	0.827882	0.431215	0.525953	0.473456	0.33244	0.59424
TCGA.GN.A4U3	A	0.171467	0.477241	0.404877	0.590409	0.695731	0.694766	0.398489	0.606097	0.330926	0.717406	0.619198	0.266529	0.505523	0.850225	0.575091	0.641553	0.0704158	0.839907	0.413483	0.519998	0.483487	0.328812	0.593189
TCGA.GN.A4U4	A	0.322342	0.516283	0.469711	0.54389	0.678766	0.618327	0.431001	0.607884	0.310274	0.700145	0.520838	0.336933	0.453498	0.856338	0.484273	0.601413	0.0702153	0.821284	0.376734	0.469777	0.452994	0.311903	0.63306
TCGA.GN.A4U5	A	0.337642	0.53814	0.759528	0.693192	0.727081	0.694524	0.349817	0.715421	0.484064	0.800088	0.84783	0.407862	0.515609	0.839432	0.588108	0.689454	0.408938	0.833969	0.488008	0.633338	0.559309	0.423544	0.572268
TCGA.GN.A4U7	C	0.168452	0.467556	0.436734	0.598012	0.664345	0.685378	0.414142	0.651494	0.336426	0.728947	0.543203	0.294018	0.43453	0.81862	0.546472	0.623326	0.0647502	0.817764	0.366793	0.492248	0.4399	0.342812	0.491304
TCGA.GN.A4U8	B	0.529779	0.686977	0.777794	0.707479	0.696426	0.592805	0.389193	0.682026	0.51161	0.765421	0.844089	0.468614	0.549383	0.850478	0.599745	0.694615	0.150228	0.817783	0.616141	0.605725	0.555603	0.366484	0.611313
TCGA.GN.A4U9	B	0.121044	0.553253	0.510509	0.647523	0.657236	0.737339	0.256678	0.684068	0.269246	0.642937	0.648959	0.38091	0.499838	0.684202	0.521865	0.617294	0.132435	0.768797	0.498768	0.523368	0.411969	0.306217	0.597793
TCGA.GN.A8LK	C	0.0851408	0.415723	0.425187	0.566201	0.679153	0.753272	0.418521	0.644796	0.224242	0.661671	0.400597	0.29805	0.402553	0.816449	0.49574	0.516383	0.0787929	0.824081	0.314465	0.475748	0.407023	0.32794	0.487546
TCGA.GN.A8LL	C	0.247952	0.404685	0.507007	0.571035	0.675018	0.716244	0.302991	0.614203	0.359276	0.641386	0.526983	0.406728	0.488333	0.790046	0.541504	0.596149	0.199807	0.788783	0.438766	0.565449	0.449017	0.390353	0.466098
TCGA.GN.A8LN	B	0.167062	0.477596	0.463734	0.646505	0.672285	0.680467	0.397164	0.646112	0.427481	0.746938	0.668922	0.368595	0.455792	0.823689	0.558673	0.696149	0.0222007	0.828635	0.516933	0.55791	0.4782	0.332761	0.567248
TCGA.GN.A9SD	B	0.653779	0.630812	0.782488	0.671968	0.666731	0.647677	0.608829	0.690933	0.640745	0.746521	0.817291	0.435544	0.589616	0.850561	0.584529	0.725128	0.151748	0.846462	0.613711	0.643087	0.601083	0.352895	0.575737
TCGA.HR.A2OG	A	0.366971	0.513898	0.552604	0.714511	0.659392	0.668351	0.400794	0.705103	0.500795	0.724848	0.833964	0.467267	0.671182	0.82397	0.64843	0.741747	0.224437	0.846855	0.64128	0.603659	0.571798	0.422297	0.484681
TCGA.HR.A2OH	A	0.406072	0.736665	0.852176	0.742341	0.669346	0.690393	0.449279	0.718967	0.693622	0.78318	0.957913	0.561064	0.69904	0.890587	0.645239	0.785622	0.208475	0.838639	0.745485	0.711297	0.62127	0.463278	0.561606
TCGA.HR.A5NC	A	0.178739	0.377223	0.427276	0.596049	0.689191	0.613709	0.366805	0.70483	0.354485	0.784495	0.658135	0.389027	0.458015	0.836623	0.513661	0.612983	0.316865	0.818089	0.470623	0.619108	0.470452	0.34116	0.52103
TCGA.IH.A3EA	C	0.160708	0.505661	0.517022	0.707181	0.694874	0.667422	0.42312	0.709812	0.397287	0.736149	0.666901	0.430801	0.519026	0.842297	0.594429	0.669577	0.113802	0.820487	0.525596	0.525228	0.473164	0.40592	0.528
TCGA.LH.A9QB	A	0.130217	0.374862	0.412662	0.576637	0.663961	0.568469	0.466263	0.675599	0.298717	0.667336	0.528215	0.288284	0.593845	0.769917	0.493638	0.698876	0.0565755	0.854944	0.412264	0.489164	0.41552	0.339748	0.532752
TCGA.OD.A75X	B	0.22874	0.513148	0.466366	0.594473	0.725883	0.638795	0.313971	0.683691	0.333077	0.751956	0.668152	0.362814	0.364658	0.805343	0.515838	0.692175	0.0802989	0.80616	0.452538	0.453364	0.456127	0.295322	0.643387
TCGA.QB.A6FS	C	0.601073	0.56885	0.744153	0.693391	0.678859	0.729173	0.46736	0.674674	0.551881	0.699593	0.821282	0.510033	0.585515	0.853836	0.646312	0.690567	0.204255	0.800676	0.607403	0.687857	0.574998	0.4326	0.494499
TCGA.QB.AA9O	C	0.300319	0.559	0.731578	0.682724	0.698889	0.686237	0.421435	0.695214	0.434919	0.720891	0.788157	0.410186	0.501191	0.800496	0.600731	0.65574	0.0873291	0.809151	0.545874	0.577218	0.524642	0.403023	0.504722
TCGA.RP.A690	C	0.200088	0.32199	0.426893	0.590263	0.631757	0.604476	0.495712	0.550747	0.34895	0.717433	0.578144	0.363953	0.440832	0.805598	0.480063	0.632002	0.0363162	0.86911	0.381691	0.534855	0.459175	0.354336	0.463666
TCGA.RP.A693	A	0.349044	0.572042	0.586444	0.716684	0.68306	0.725795	0.397213	0.707294	0.524186	0.77224	0.796602	0.475655	0.618972	0.844654	0.554996	0.683781	0.145157	0.859337	0.683861	0.594916	0.51389	0.395617	0.542343
TCGA.RP.A694	A	0.206646	0.540683	0.583831	0.661797	0.664438	0.673788	0.406413	0.638216	0.416059	0.746261	0.677474	0.40943	0.470299	0.837421	0.546996	0.668763	0.0752154	0.828449	0.536714	0.558385	0.473083	0.328939	0.629469
TCGA.RP.A695	C	0.18895	0.435637	0.549261	0.644906	0.687473	0.700662	0.401185	0.638975	0.377468	0.746397	0.619912	0.326816	0.444948	0.845898	0.547363	0.653942	0.162488	0.843755	0.472151	0.569511	0.463948	0.323242	0.509258
TCGA.RP.A6K9	C	0.265275	0.372847	0.660956	0.670753	0.685363	0.654886	0.413184	0.667627	0.391792	0.703449	0.707241	0.391794	0.486133	0.817729	0.522905	0.646266	0.166801	0.859378	0.534451	0.619115	0.526476	0.336928	0.388795
TCGA.W3.A824	A	0.245602	0.540158	0.725219	0.662791	0.679999	0.663671	0.428179	0.684451	0.464876	0.746995	0.779489	0.451581	0.452149	0.814255	0.574354	0.671856	0.185636	0.805893	0.549912	0.579359	0.534558	0.372511	0.553987
TCGA.W3.A825	B	0.311066	0.601818	0.700346	0.722399	0.647099	0.712738	0.424756	0.667191	0.37643	0.71419	0.790866	0.491825	0.564188	0.80096	0.57618	0.743311	0.100738	0.835117	0.702392	0.588308	0.556648	0.331406	0.574158
TCGA.W3.A828	B	0.134893	0.425169	0.48823	0.653196	0.617464	0.670089	0.406109	0.686011	0.348158	0.711073	0.672508	0.409145	0.589527	0.755398	0.585626	0.707478	0.178379	0.814711	0.593569	0.586787	0.522424	0.334871	0.594908
TCGA.W3.AA1O	A	0.133893	0.526122	0.440638	0.606364	0.638558	0.684126	0.453574	0.7002	0.33153	0.747411	0.546152	0.301855	0.366004	0.818274	0.542803	0.611414	0.156308	0.848184	0.456013	0.529304	0.440344	0.319186	0.577915
TCGA.W3.AA1Q	B	0.30626	0.464845	0.610396	0.649602	0.746655	0.692821	0.470569	0.648245	0.447649	0.755831	0.647414	0.401181	0.406053	0.859701	0.50665	0.67006	0.0681777	0.829195	0.500561	0.550364	0.476941	0.317036	0.537463
TCGA.W3.AA1R	A	0.193987	0.619544	0.565834	0.695237	0.663269	0.668459	0.491883	0.665621	0.387478	0.703606	0.615264	0.291831	0.435475	0.775168	0.566095	0.638807	0.0173632	0.813881	0.481764	0.489492	0.472952	0.35697	0.518853
TCGA.W3.AA1V	A	0.114716	0.638254	0.55064	0.698856	0.648128	0.747333	0.35082	0.697863	0.406361	0.659938	0.728845	0.49116	0.402086	0.74492	0.659552	0.675394	0.231174	0.849376	0.597632	0.615154	0.557615	0.411782	0.478358
TCGA.W3.AA1W	A	0.506727	0.725942	0.894412	0.74113	0.681599	0.702554	0.5197	0.739294	0.686064	0.799755	0.938632	0.54875	0.563612	0.837956	0.643729	0.749932	0.223451	0.861796	0.723454	0.703422	0.626312	0.481044	0.540904
TCGA.W3.AA21	B	0.28848	0.50246	0.565591	0.570254	0.66258	0.678766	0.388886	0.664183	0.316683	0.689951	0.527857	0.375274	0.466655	0.825928	0.528499	0.585516	0.0164375	0.808117	0.393465	0.532185	0.472678	0.322283	0.560956
TCGA.WE.A8JZ	C	0.179402	0.387353	0.490213	0.625521	0.655032	0.637412	0.376021	0.59781	0.316377	0.72122	0.532901	0.250302	0.456201	0.808179	0.529108	0.658351	0.0560212	0.863099	0.443702	0.487838	0.456173	0.318758	0.504665
TCGA.WE.A8K1	A	0.291601	0.66197	0.715759	0.682527	0.7027	0.734905	0.410228	0.639863	0.493285	0.750788	0.758066	0.432609	0.556477	0.828912	0.58045	0.700798	0.12424	0.846362	0.540613	0.5974	0.533459	0.360477	0.632281
TCGA.WE.A8K4	C	0.236342	0.601629	0.760223	0.72398	0.684117	0.740815	0.376129	0.654949	0.493387	0.742966	0.760032	0.398058	0.504086	0.83317	0.573153	0.662952	0.14969	0.846253	0.476971	0.551343	0.51992	0.401634	0.529004
TCGA.WE.A8K5	C	0.198239	0.574537	0.587882	0.654871	0.64732	0.700561	0.29416	0.663765	0.313146	0.726638	0.636053	0.410914	0.393821	0.835531	0.565206	0.674118	0.0573392	0.810232	0.450382	0.576215	0.510469	0.387404	0.635934
TCGA.WE.A8K6	B	0.169023	0.294493	0.451338	0.65018	0.67049	0.653472	0.323363	0.622459	0.354958	0.690011	0.642148	0.347342	0.547928	0.807879	0.544822	0.668918	0.0966065	0.864978	0.450146	0.535142	0.489423	0.369099	0.426909
TCGA.WE.A8ZM	B	0.117367	0.262444	0.401254	0.535671	0.663217	0.679526	0.315454	0.619049	0.201127	0.661461	0.476966	0.315529	0.479517	0.785056	0.527209	0.629473	0.155328	0.870268	0.321998	0.505364	0.470788	0.407658	0.493539
TCGA.WE.A8ZN	C	0.342373	0.547696	0.766199	0.663203	0.741603	0.709805	0.383287	0.714281	0.432749	0.726357	0.821659	0.480939	0.497885	0.842472	0.637817	0.702066	0.301142	0.807901	0.527605	0.638149	0.553839	0.458471	0.493016
TCGA.WE.A8ZO	B	0.26707	0.505964	0.607408	0.706175	0.711139	0.654532	0.358351	0.637174	0.486434	0.761482	0.762836	0.419407	0.545309	0.845456	0.573953	0.665834	0.055262	0.811201	0.651218	0.597651	0.52919	0.417469	0.590528
TCGA.WE.A8ZQ	B	0.133763	0.457076	0.398353	0.561442	0.64383	0.721256	0.334101	0.653252	0.25355	0.648785	0.518323	0.230995	0.480039	0.828694	0.514129	0.600646	0.0423132	0.855232	0.445521	0.51234	0.458978	0.385216	0.586853
TCGA.WE.A8ZR	A	0.352481	0.559743	0.480363	0.63184	0.674126	0.697646	0.412142	0.635595	0.34618	0.702271	0.593468	0.379624	0.513763	0.77936	0.53456	0.638097	0.0999321	0.811781	0.467329	0.495913	0.461777	0.309342	0.560931
TCGA.WE.A8ZT	B	0.328112	0.439274	0.477948	0.554281	0.626241	0.571856	0.296314	0.621954	0.274544	0.700333	0.480025	0.293058	0.26958	0.86588	0.517132	0.601923	0.174086	0.855865	0.406378	0.438764	0.444456	0.298464	0.585731
TCGA.WE.A8ZX	A	0.312642	0.63905	0.715634	0.685851	0.709543	0.700035	0.328889	0.65457	0.425076	0.727119	0.786851	0.429413	0.499523	0.813797	0.625196	0.659199	0.141938	0.818005	0.54367	0.569396	0.532755	0.323542	0.52399
TCGA.WE.A8ZY	A	0.182233	0.505837	0.438353	0.613271	0.696241	0.719136	0.400182	0.638377	0.333571	0.731467	0.542349	0.363044	0.480812	0.847633	0.554737	0.641288	0.022701	0.860727	0.446411	0.525496	0.451873	0.34269	0.499327
TCGA.WE.AA9Y	C	0.417075	0.448771	0.580373	0.635756	0.665991	0.731013	0.314435	0.651624	0.441795	0.716643	0.757739	0.474423	0.546915	0.823882	0.57719	0.701626	0.186983	0.821885	0.530439	0.577461	0.544195	0.379676	0.52379
TCGA.WE.AAA0	A	0.489393	0.582264	0.595071	0.610234	0.646736	0.683745	0.538764	0.67708	0.463654	0.719252	0.62261	0.305717	0.422774	0.841635	0.554862	0.674727	0.0664426	0.846677	0.537319	0.562113	0.528042	0.365059	0.544779
TCGA.WE.AAA3	C	0.303324	0.519931	0.681966	0.629384	0.697637	0.672875	0.363112	0.693465	0.448778	0.752644	0.749643	0.455144	0.501501	0.849186	0.584026	0.711948	0.115047	0.821143	0.627288	0.657808	0.503089	0.3557	0.590449
TCGA.WE.AAA4	C	0.472569	0.582499	0.831198	0.745754	0.681974	0.749095	0.398585	0.745086	0.615277	0.760986	0.960716	0.622954	0.654165	0.906194	0.673316	0.734537	0.398834	0.827701	0.735052	0.731436	0.644658	0.470543	0.496131
TCGA.XV.A9VZ	C	0.235639	0.356507	0.514859	0.533584	0.713674	0.733188	0.199571	0.578072	0.216449	0.69285	0.486287	0.357671	0.486021	0.737859	0.420303	0.625037	0.0450299	0.809454	0.331993	0.469303	0.462789	0.422772	0.514947
TCGA.XV.A9W2	A	0.156845	0.501482	0.462366	0.621732	0.741393	0.720515	0.289435	0.701817	0.323425	0.738504	0.617753	0.321145	0.473853	0.810303	0.507907	0.616154	0.477115	0.808255	0.324545	0.516324	0.472729	0.445336	0.577779
TCGA.XV.A9W5	B	0.165796	0.460632	0.543368	0.584947	0.700703	0.675519	0.295751	0.688859	0.363175	0.767182	0.682963	0.278183	0.603134	0.823923	0.524062	0.672387	0.195283	0.824058	0.434908	0.521278	0.500242	0.404179	0.555541
TCGA.XV.AAZV	C	0.24041	0.535792	0.685754	0.682524	0.715449	0.685904	0.379547	0.728431	0.475763	0.788016	0.863701	0.500859	0.625057	0.833871	0.609711	0.712548	0.347912	0.864162	0.642949	0.635218	0.580027	0.442117	0.495111
TCGA.XV.AAZW	C	0.16409	0.452772	0.434068	0.590622	0.72535	0.711765	0.282376	0.71799	0.285358	0.748949	0.606461	0.302992	0.459586	0.836363	0.52428	0.628447	0.478222	0.814434	0.407035	0.548372	0.470908	0.385324	0.573496
TCGA.XV.AAZY	C	0.334163	0.523194	0.679238	0.636511	0.680877	0.759625	0.375578	0.669755	0.456937	0.70795	0.743508	0.448739	0.549596	0.882841	0.596566	0.678876	0.204253	0.818405	0.520101	0.590974	0.536517	0.410851	0.439746
TCGA.XV.AB01	C	0.484678	0.413147	0.631004	0.599438	0.685365	0.715291	0.349011	0.644768	0.481739	0.683865	0.74624	0.459808	0.484817	0.873918	0.564597	0.69611	0.126367	0.799842	0.493314	0.623607	0.515678	0.389811	0.520312
TCGA.YD.A89C	A	0.174415	0.468372	0.429728	0.524202	0.659066	0.666959	0.392526	0.618175	0.193257	0.671671	0.559904	0.361485	0.465308	0.769309	0.501001	0.619231	0.0327627	0.763253	0.467213	0.514346	0.436312	0.265684	0.616087
TCGA.YD.A9TA	B	0.236041	0.56823	0.621028	0.690158	0.675624	0.698387	0.289337	0.6896	0.391415	0.667152	0.791656	0.462391	0.511701	0.709499	0.525973	0.735969	0.0992009	0.810146	0.613765	0.554154	0.525313	0.369061	0.640695
TCGA.YD.A9TB	B	0.26488	0.489865	0.545923	0.655629	0.685188	0.635728	0.377731	0.651198	0.435037	0.736831	0.695554	0.420542	0.491836	0.832613	0.566544	0.684616	0.086773	0.850358	0.513196	0.56802	0.520234	0.261183	0.597358
TCGA.YG.AA3N	C	0.316356	0.506212	0.73427	0.698803	0.679017	0.686368	0.531583	0.695233	0.477787	0.770086	0.843071	0.443288	0.545314	0.859607	0.581533	0.703602	0.33854	0.843741	0.565201	0.648416	0.560701	0.397967	0.490647
TCGA.YG.AA3O	A	0.219502	0.495877	0.540947	0.643475	0.651928	0.700493	0.462712	0.673404	0.427671	0.715325	0.600083	0.33156	0.464267	0.8089	0.542114	0.59523	0.0723855	0.823563	0.480358	0.5427	0.488547	0.322539	0.532437
TCGA.YG.AA3P	A	0.157533	0.436973	0.479022	0.554443	0.650852	0.601183	0.288684	0.689927	0.287316	0.662652	0.468029	0.317287	0.431931	0.797635	0.465312	0.536969	0	0.821587	0.369844	0.49467	0.428412	0.282771	0.64354
TCGA.Z2.A8RT	A	0.362129	0.597484	0.630127	0.660634	0.680771	0.679486	0.411524	0.647788	0.529882	0.764862	0.695225	0.416742	0.557698	0.842001	0.547619	0.677908	0.0555974	0.856325	0.555607	0.57705	0.531899	0.371698	0.577213
TCGA.Z2.AA3S	A	0.251496	0.522199	0.561397	0.59395	0.670764	0.589302	0.262935	0.708213	0.360914	0.677758	0.55707	0.443895	0.380297	0.8338	0.520324	0.616341	0.0434399	0.842921	0.413253	0.487662	0.430255	0.28947	0.661506
TCGA.Z2.AA3V	C	0.504913	0.499364	0.784849	0.689385	0.700765	0.797629	0.486215	0.69669	0.564407	0.713935	0.907839	0.589309	0.654341	0.880734	0.644779	0.664609	0.481198	0.832685	0.706791	0.710935	0.580799	0.430426	0.475284

## Sheet: table-s5
Table-S5:The information of writer cluster, gene cluster, and W_Score in individual patients in TCGA-SKCM cohort
ID	Writer.cluster_	Gene.cluster	W_score	Group
TCGA.3N.A9WB	A	C	12.9388	High
TCGA.3N.A9WC	B	A	-16.7284	Low
TCGA.3N.A9WD	A	A	-11.3623	Low
TCGA.BF.A1PU	C	C	23.976	High
TCGA.BF.A1PX	B	A	2.57388	High
TCGA.BF.A1PZ	A	C	17.9976	High
TCGA.BF.A1Q0	C	A	-2.70753	Low
TCGA.BF.A3DJ	B	B	-21.2449	Low
TCGA.BF.A3DL	C	C	37.3245	High
TCGA.BF.A3DM	B	A	-0.236749	High
TCGA.BF.A3DN	B	A	-12.4378	Low
TCGA.BF.A5EO	C	C	33.6675	High
TCGA.BF.A5EP	A	C	16.8579	High
TCGA.BF.A5EQ	A	C	6.28352	High
TCGA.BF.A5ER	C	C	46.4413	High
TCGA.BF.A5ES	C	C	17.8995	High
TCGA.BF.A9VF	C	C	36.8022	High
TCGA.BF.AAOU	A	A	-4.2005	Low
TCGA.BF.AAOX	C	C	25.4685	High
TCGA.BF.AAP0	A	A	-5.42899	Low
TCGA.BF.AAP1	B	A	12.4663	High
TCGA.BF.AAP2	A	C	9.31114	High
TCGA.BF.AAP4	A	C	9.6636	High
TCGA.BF.AAP6	A	C	10.5463	High
TCGA.BF.AAP7	C	C	11.0832	High
TCGA.BF.AAP8	A	C	-0.917628	Low
TCGA.D3.A1Q1	A	A	10.578	High
TCGA.D3.A1Q3	A	A	-16.1692	Low
TCGA.D3.A1Q4	A	B	-14.6037	Low
TCGA.D3.A1Q5	B	B	-12.5872	Low
TCGA.D3.A1Q6	A	B	-20.1229	Low
TCGA.D3.A1Q7	B	A	-26.486	Low
TCGA.D3.A1Q8	B	B	-19.8406	Low
TCGA.D3.A1Q9	A	A	-3.04925	Low
TCGA.D3.A1QA	A	C	-1.88275	Low
TCGA.D3.A1QB	A	C	-2.96478	Low
TCGA.D3.A2J6	A	C	20.3366	High
TCGA.D3.A2J7	A	A	-12.5058	Low
TCGA.D3.A2J8	A	A	-7.98141	Low
TCGA.D3.A2J9	B	A	-31.2316	Low
TCGA.D3.A2JA	B	B	-18.4167	Low
TCGA.D3.A2JB	A	A	-12.4741	Low
TCGA.D3.A2JC	B	A	-9.40677	Low
TCGA.D3.A2JD	C	C	25.4672	High
TCGA.D3.A2JE	A	C	20.0178	High
TCGA.D3.A2JF	C	B	-17.901	Low
TCGA.D3.A2JG	B	C	4.4137	High
TCGA.D3.A2JH	A	A	-12.3393	Low
TCGA.D3.A2JK	C	C	39.5056	High
TCGA.D3.A2JL	C	C	1.15263	High
TCGA.D3.A2JN	B	B	-5.46567	Low
TCGA.D3.A2JO	A	A	-5.68914	Low
TCGA.D3.A2JP	C	A	-7.83664	Low
TCGA.D3.A3BZ	B	C	-0.914054	Low
TCGA.D3.A3C6	B	A	4.92218	High
TCGA.D3.A3C7	A	B	-12.1334	Low
TCGA.D3.A3C8	A	B	-24.3721	Low
TCGA.D3.A3CB	B	B	-20.7104	Low
TCGA.D3.A3CC	A	C	-3.33717	Low
TCGA.D3.A3CE	B	B	-13.3375	Low
TCGA.D3.A3CF	A	A	-11.9234	Low
TCGA.D3.A3ML	A	C	7.1275	High
TCGA.D3.A3MO	B	A	-0.440998	High
TCGA.D3.A3MR	B	A	-10.3863	Low
TCGA.D3.A3MU	B	C	6.72215	High
TCGA.D3.A3MV	A	A	1.87521	High
TCGA.D3.A51E	A	A	-6.95394	Low
TCGA.D3.A51F	B	B	-31.4011	Low
TCGA.D3.A51H	A	A	-22.2416	Low
TCGA.D3.A51J	A	A	-12.2664	Low
TCGA.D3.A51K	C	C	33.764	High
TCGA.D3.A51N	B	B	-15.3074	Low
TCGA.D3.A51R	A	A	12.7713	High
TCGA.D3.A51T	A	A	-3.67358	Low
TCGA.D3.A5GL	A	C	11.1704	High
TCGA.D3.A5GN	B	B	-13.4277	Low
TCGA.D3.A5GO	C	A	-0.646019	Low
TCGA.D3.A5GR	B	B	-19.5281	Low
TCGA.D3.A5GS	B	A	-6.91428	Low
TCGA.D3.A5GT	C	C	20.9792	High
TCGA.D3.A5GU	B	A	-5.81541	Low
TCGA.D3.A8GB	C	A	-4.32113	Low
TCGA.D3.A8GC	A	A	-4.25134	Low
TCGA.D3.A8GD	A	A	-13.8205	Low
TCGA.D3.A8GE	B	B	-31.6058	Low
TCGA.D3.A8GI	C	C	44.5059	High
TCGA.D3.A8GJ	B	A	-11.4368	Low
TCGA.D3.A8GK	C	C	29.7351	High
TCGA.D3.A8GL	A	C	7.43985	High
TCGA.D3.A8GM	A	C	-3.21682	Low
TCGA.D3.A8GN	B	A	-11.1924	Low
TCGA.D3.A8GP	A	C	9.07334	High
TCGA.D3.A8GQ	B	A	6.91844	High
TCGA.D3.A8GR	C	C	19.0391	High
TCGA.D3.A8GS	C	A	-5.43278	Low
TCGA.D3.A8GV	B	A	19.563	High
TCGA.D9.A148	A	C	4.19434	High
TCGA.D9.A149	A	C	-3.39433	Low
TCGA.D9.A1JW	A	C	9.44275	High
TCGA.D9.A1JX	A	A	-7.22452	Low
TCGA.D9.A1X3	A	C	0.593458	High
TCGA.D9.A3Z1	A	C	-13.262	Low
TCGA.D9.A3Z3	C	C	4.03866	High
TCGA.D9.A3Z4	B	A	-4.38898	Low
TCGA.D9.A4Z2	B	A	-5.78033	Low
TCGA.D9.A4Z3	C	A	8.39942	High
TCGA.D9.A4Z5	B	A	1.35143	High
TCGA.D9.A4Z6	A	C	17.2652	High
TCGA.D9.A6E9	C	C	10.3686	High
TCGA.D9.A6EA	A	C	10.7046	High
TCGA.D9.A6EC	A	A	3.99161	High
TCGA.D9.A6EG	A	C	6.18692	High
TCGA.DA.A1HV	B	A	-11.4507	Low
TCGA.DA.A1HW	A	A	-7.84803	Low
TCGA.DA.A1HY	A	B	-17.4371	Low
TCGA.DA.A1I0	C	C	39.3699	High
TCGA.DA.A1I1	A	B	-17.5974	Low
TCGA.DA.A1I2	B	A	-14.8027	Low
TCGA.DA.A1I4	B	A	-8.72065	Low
TCGA.DA.A1I5	A	A	-9.58305	Low
TCGA.DA.A1I7	B	B	-9.23177	Low
TCGA.DA.A1I8	B	B	-11.1255	Low
TCGA.DA.A1IA	C	C	42.4052	High
TCGA.DA.A1IB	A	A	-28.8871	Low
TCGA.DA.A1IC	A	C	-2.01693	Low
TCGA.DA.A3F2	C	A	4.47354	High
TCGA.DA.A3F3	B	A	-8.55467	Low
TCGA.DA.A3F5	A	B	8.52867	High
TCGA.DA.A3F8	A	A	-25.5319	Low
TCGA.DA.A95V	C	C	22.4576	High
TCGA.DA.A95W	C	A	5.53591	High
TCGA.DA.A95X	A	A	-15.8213	Low
TCGA.DA.A95Y	C	C	24.165	High
TCGA.DA.A95Z	A	A	13.9563	High
TCGA.DA.A960	C	C	33.7442	High
TCGA.EB.A1NK	C	C	18.2275	High
TCGA.EB.A24C	B	C	-2.89528	Low
TCGA.EB.A24D	A	C	0.895458	High
TCGA.EB.A299	A	A	-1.98163	Low
TCGA.EB.A3XB	A	C	-0.706105	Low
TCGA.EB.A3XC	A	C	13.7431	High
TCGA.EB.A3XD	C	C	9.27302	High
TCGA.EB.A3XE	C	C	11.1408	High
TCGA.EB.A3XF	B	A	-11.6917	Low
TCGA.EB.A3Y6	C	C	-1.32924	Low
TCGA.EB.A3Y7	C	C	48.8647	High
TCGA.EB.A41B	A	C	16.6747	High
TCGA.EB.A42Y	A	C	9.12907	High
TCGA.EB.A42Z	C	A	-1.36331	Low
TCGA.EB.A431	A	C	4.52905	High
TCGA.EB.A44N	A	A	-7.36419	Low
TCGA.EB.A44P	A	A	-0.363671	High
TCGA.EB.A44Q	A	A	-10.3452	Low
TCGA.EB.A44R	A	A	7.18272	High
TCGA.EB.A4IQ	C	C	25.8823	High
TCGA.EB.A4IS	A	A	-9.477	Low
TCGA.EB.A4OY	C	C	48.0341	High
TCGA.EB.A4OZ	C	C	23.0773	High
TCGA.EB.A4P0	A	C	9.08211	High
TCGA.EB.A4XL	A	A	-8.34887	Low
TCGA.EB.A51B	A	C	2.80955	High
TCGA.EB.A550	B	A	-11.3155	Low
TCGA.EB.A551	A	B	-22.0381	Low
TCGA.EB.A553	C	C	25.6789	High
TCGA.EB.A57M	C	C	20.8384	High
TCGA.EB.A5FP	A	C	5.5882	High
TCGA.EB.A5KH	C	C	35.2851	High
TCGA.EB.A5SE	A	C	8.80751	High
TCGA.EB.A5SF	C	C	45.0292	High
TCGA.EB.A5SG	A	A	-19.5107	Low
TCGA.EB.A5SH	C	C	39.1243	High
TCGA.EB.A5UL	A	C	11.4528	High
TCGA.EB.A5UM	C	C	16.9799	High
TCGA.EB.A5UN	A	A	-11.9119	Low
TCGA.EB.A5VU	A	A	0.557069	High
TCGA.EB.A5VV	A	B	-40.3016	Low
TCGA.EB.A6L9	C	C	13.2046	High
TCGA.EB.A6QY	A	C	2.2982	High
TCGA.EB.A6QZ	A	C	11.8451	High
TCGA.EB.A6R0	C	A	-7.68619	Low
TCGA.EB.A82B	B	C	10.1551	High
TCGA.EB.A85I	B	C	7.30893	High
TCGA.EB.A85J	C	C	12.1592	High
TCGA.EB.A97M	C	C	25.3724	High
TCGA.EE.A17X	A	C	32.7175	High
TCGA.EE.A17Y	B	A	5.79507	High
TCGA.EE.A17Z	C	C	30.2808	High
TCGA.EE.A180	A	C	9.49785	High
TCGA.EE.A181	A	A	-12.3861	Low
TCGA.EE.A182	C	C	50.4504	High
TCGA.EE.A183	C	C	31.6418	High
TCGA.EE.A184	C	C	8.87132	High
TCGA.EE.A185	C	C	28.5277	High
TCGA.EE.A20B	B	B	-11.4403	Low
TCGA.EE.A20C	B	A	-6.41776	Low
TCGA.EE.A20F	B	A	-5.79026	Low
TCGA.EE.A20H	A	B	5.46272	High
TCGA.EE.A20I	C	C	11.6923	High
TCGA.EE.A29A	A	B	-2.35303	Low
TCGA.EE.A29B	C	C	25.1582	High
TCGA.EE.A29C	A	C	23.6297	High
TCGA.EE.A29D	A	C	3.1263	High
TCGA.EE.A29E	A	C	12.0783	High
TCGA.EE.A29G	A	A	-8.7816	Low
TCGA.EE.A29H	A	C	3.30894	High
TCGA.EE.A29M	A	C	-2.13824	Low
TCGA.EE.A29N	A	A	-9.60232	Low
TCGA.EE.A29P	B	A	-17.4084	Low
TCGA.EE.A29Q	A	A	-3.53549	Low
TCGA.EE.A29R	B	A	-2.91935	Low
TCGA.EE.A29S	A	A	2.71701	High
TCGA.EE.A29T	B	B	-23.7768	Low
TCGA.EE.A29V	C	C	36.9376	High
TCGA.EE.A29W	A	B	-2.86082	Low
TCGA.EE.A29X	C	C	14.4129	High
TCGA.EE.A2A0	B	A	-49.836	Low
TCGA.EE.A2A1	C	A	-8.25674	Low
TCGA.EE.A2A2	A	A	0.81332	High
TCGA.EE.A2A5	A	A	4.74234	High
TCGA.EE.A2A6	A	A	-5.22297	Low
TCGA.EE.A2GB	A	C	-2.59252	Low
TCGA.EE.A2GC	A	A	-27.87	Low
TCGA.EE.A2GD	A	B	-25.0703	Low
TCGA.EE.A2GE	B	B	-21.6957	Low
TCGA.EE.A2GH	B	A	-14.0788	Low
TCGA.EE.A2GI	B	A	0.715462	High
TCGA.EE.A2GJ	B	A	-13.9986	Low
TCGA.EE.A2GK	A	B	-30.8409	Low
TCGA.EE.A2GL	A	A	-12.8537	Low
TCGA.EE.A2GM	A	A	1.53388	High
TCGA.EE.A2GN	B	C	9.05594	High
TCGA.EE.A2GO	B	B	-6.43571	Low
TCGA.EE.A2GP	B	A	-14.7521	Low
TCGA.EE.A2GR	A	C	7.05158	High
TCGA.EE.A2GS	B	A	0.627663	High
TCGA.EE.A2GT	C	C	8.74288	High
TCGA.EE.A2GU	A	A	-11.4701	Low
TCGA.EE.A2M5	A	A	0.852786	High
TCGA.EE.A2M6	A	A	10.7976	High
TCGA.EE.A2M7	B	B	-18.1333	Low
TCGA.EE.A2M8	A	A	-32.5166	Low
TCGA.EE.A2MC	A	B	-20.079	Low
TCGA.EE.A2MD	A	C	-1.35925	Low
TCGA.EE.A2ME	A	B	-42.2439	Low
TCGA.EE.A2MF	B	A	-9.49151	Low
TCGA.EE.A2MG	B	A	-27.69	Low
TCGA.EE.A2MH	C	A	-8.68807	Low
TCGA.EE.A2MI	A	B	-28.5681	Low
TCGA.EE.A2MJ	A	A	-14.5123	Low
TCGA.EE.A2MK	B	B	-24.0582	Low
TCGA.EE.A2ML	A	A	-19.588	Low
TCGA.EE.A2MM	A	B	-3.82962	Low
TCGA.EE.A2MN	A	A	-3.67277	Low
TCGA.EE.A2MP	B	A	-7.48244	Low
TCGA.EE.A2MQ	A	A	-0.227739	High
TCGA.EE.A2MR	C	B	-22.3431	Low
TCGA.EE.A2MS	C	A	-2.12334	Low
TCGA.EE.A2MT	A	C	3.93987	High
TCGA.EE.A2MU	A	C	2.16812	High
TCGA.EE.A3AA	A	B	-10.1201	Low
TCGA.EE.A3AB	B	B	-18.4285	Low
TCGA.EE.A3AC	A	A	-1.06711	Low
TCGA.EE.A3AD	A	C	-0.493337	High
TCGA.EE.A3AF	C	C	13.0112	High
TCGA.EE.A3AG	A	B	9.77297	High
TCGA.EE.A3AH	B	A	-5.08319	Low
TCGA.EE.A3J3	B	A	-5.62438	Low
TCGA.EE.A3J4	A	A	6.37512	High
TCGA.EE.A3J5	A	C	-2.50811	Low
TCGA.EE.A3J7	A	A	8.21845	High
TCGA.EE.A3J8	A	B	-14.7419	Low
TCGA.EE.A3JA	B	A	-38.104	Low
TCGA.EE.A3JB	A	B	-7.77719	Low
TCGA.EE.A3JD	A	B	-37.9598	Low
TCGA.EE.A3JE	B	B	-40.1314	Low
TCGA.EE.A3JH	B	A	-15.6173	Low
TCGA.EE.A3JI	B	A	-9.34258	Low
TCGA.ER.A193	C	A	-7.49505	Low
TCGA.ER.A194	C	C	32.9464	High
TCGA.ER.A195	B	B	-15.8432	Low
TCGA.ER.A196	A	C	0.75974	High
TCGA.ER.A197	A	C	-1.09254	Low
TCGA.ER.A198	A	A	-0.877954	Low
TCGA.ER.A199	B	A	-6.19483	Low
TCGA.ER.A19A	B	B	-34.9748	Low
TCGA.ER.A19B	B	B	-7.77595	Low
TCGA.ER.A19C	A	C	0.618068	High
TCGA.ER.A19D	B	B	-11.8589	Low
TCGA.ER.A19E	B	B	3.57835	High
TCGA.ER.A19F	A	A	2.94648	High
TCGA.ER.A19G	A	A	-11.7361	Low
TCGA.ER.A19H	B	A	-6.66499	Low
TCGA.ER.A19J	B	A	-5.52971	Low
TCGA.ER.A19K	A	C	1.17652	High
TCGA.ER.A19L	B	B	-14.298	Low
TCGA.ER.A19M	A	A	-11.5394	Low
TCGA.ER.A19N	A	A	-9.29889	Low
TCGA.ER.A19P	B	B	-31.2412	Low
TCGA.ER.A19Q	A	A	-5.63723	Low
TCGA.ER.A19S	B	B	-27.7718	Low
TCGA.ER.A19T	C	C	16.0691	High
TCGA.ER.A19W	A	A	-21.4714	Low
TCGA.ER.A1A1	A	A	-24.1609	Low
TCGA.ER.A2NB	C	C	29.1245	High
TCGA.ER.A2NC	B	B	-10.4363	Low
TCGA.ER.A2ND	A	C	14.4597	High
TCGA.ER.A2NE	A	C	12.8336	High
TCGA.ER.A2NF	A	C	0.688814	High
TCGA.ER.A2NG	A	C	-0.381468	High
TCGA.ER.A2NH	B	B	-25.9341	Low
TCGA.ER.A3ES	A	C	-2.65605	Low
TCGA.ER.A3ET	B	A	-13.9566	Low
TCGA.ER.A3EV	B	C	14.5978	High
TCGA.ER.A3PL	A	A	-9.42687	Low
TCGA.ER.A42H	C	C	11.0789	High
TCGA.ER.A42K	B	B	-18.4556	Low
TCGA.ER.A42L	B	B	-23.6731	Low
TCGA.FR.A2OS	B	C	-0.375824	High
TCGA.FR.A3R1	A	A	-11.6756	Low
TCGA.FR.A3YN	A	C	-13.3178	Low
TCGA.FR.A44A	A	A	-25.7541	Low
TCGA.FR.A69P	A	A	4.83123	High
TCGA.FR.A728	B	C	2.8823	High
TCGA.FR.A729	B	A	-9.9615	Low
TCGA.FR.A7U8	C	C	23.921	High
TCGA.FR.A7U9	A	A	-0.295389	High
TCGA.FR.A7UA	A	A	-36.3474	Low
TCGA.FR.A8YC	B	A	-1.62732	Low
TCGA.FR.A8YD	C	C	36.533	High
TCGA.FR.A8YE	B	B	-33.2542	Low
TCGA.FS.A1YW	C	A	-15.9759	Low
TCGA.FS.A1YX	B	A	-7.0842	Low
TCGA.FS.A1YY	C	C	10.4565	High
TCGA.FS.A1Z0	A	A	-14.7096	Low
TCGA.FS.A1Z3	A	A	2.23637	High
TCGA.FS.A1Z4	A	A	-11.5645	Low
TCGA.FS.A1Z7	B	A	-12.4045	Low
TCGA.FS.A1ZA	A	B	-7.48194	Low
TCGA.FS.A1ZB	C	C	6.92117	High
TCGA.FS.A1ZC	B	B	8.32193	High
TCGA.FS.A1ZD	A	B	-7.27052	Low
TCGA.FS.A1ZE	A	C	3.06241	High
TCGA.FS.A1ZF	A	A	13.3463	High
TCGA.FS.A1ZG	A	C	12.0421	High
TCGA.FS.A1ZH	B	B	-15.4298	Low
TCGA.FS.A1ZJ	C	C	14.0545	High
TCGA.FS.A1ZK	A	C	11.5437	High
TCGA.FS.A1ZM	A	B	-14.7732	Low
TCGA.FS.A1ZN	B	A	-8.97444	Low
TCGA.FS.A1ZP	B	A	-17.0285	Low
TCGA.FS.A1ZQ	C	C	24.3838	High
TCGA.FS.A1ZR	A	A	-8.3176	Low
TCGA.FS.A1ZS	B	B	-18.1219	Low
TCGA.FS.A1ZT	A	A	-9.27735	Low
TCGA.FS.A1ZU	A	C	21.1718	High
TCGA.FS.A1ZW	B	B	-39.4851	Low
TCGA.FS.A1ZY	C	C	25.44	High
TCGA.FS.A1ZZ	A	C	-0.520968	High
TCGA.FS.A4F0	A	C	-3.57809	Low
TCGA.FS.A4F2	A	A	4.91295	High
TCGA.FS.A4F4	C	C	26.8419	High
TCGA.FS.A4F5	A	C	6.55358	High
TCGA.FS.A4F8	A	A	-18.9226	Low
TCGA.FS.A4F9	A	C	7.84546	High
TCGA.FS.A4FB	A	A	1.1288	High
TCGA.FS.A4FC	A	A	-8.76833	Low
TCGA.FS.A4FD	A	A	7.56438	High
TCGA.FW.A3I3	B	A	0.462577	High
TCGA.FW.A3R5	A	C	1.89233	High
TCGA.FW.A3TU	C	C	38.2256	High
TCGA.FW.A3TV	A	C	-14.3422	Low
TCGA.FW.A5DX	A	A	-7.14846	Low
TCGA.FW.A5DY	B	B	-19.9276	Low
TCGA.GF.A3OT	B	B	-10.2497	Low
TCGA.GF.A4EO	B	B	-29.9256	Low
TCGA.GF.A6C9	A	B	-14.3181	Low
TCGA.GF.A769	B	A	-0.376795	High
TCGA.GN.A262	C	A	18.8827	High
TCGA.GN.A263	A	C	-24.4439	Low
TCGA.GN.A264	C	C	1.2236	High
TCGA.GN.A265	B	B	-19.5022	Low
TCGA.GN.A266	A	B	-23.7137	Low
TCGA.GN.A267	A	A	7.16908	High
TCGA.GN.A268	A	C	12.8707	High
TCGA.GN.A26A	B	B	-17.0891	Low
TCGA.GN.A26C	C	B	-14.3587	Low
TCGA.GN.A26D	C	C	-1.01923	Low
TCGA.GN.A4U3	A	A	-1.95146	Low
TCGA.GN.A4U4	A	A	1.63373	High
TCGA.GN.A4U5	A	A	-10.4076	Low
TCGA.GN.A4U7	C	C	29.1056	High
TCGA.GN.A4U8	B	A	-12.8352	Low
TCGA.GN.A4U9	B	A	6.88218	High
TCGA.GN.A8LK	C	C	36.7867	High
TCGA.GN.A8LL	C	C	34.0196	High
TCGA.GN.A8LN	B	A	-4.74136	Low
TCGA.GN.A9SD	B	A	-16.9193	Low
TCGA.HR.A2OH	A	A	-17.3605	Low
TCGA.IH.A3EA	C	C	33.0178	High
TCGA.LH.A9QB	A	B	-11.4319	Low
TCGA.OD.A75X	B	A	-4.66437	Low
TCGA.QB.A6FS	C	C	38.4471	High
TCGA.QB.AA9O	C	C	10.619	High
TCGA.W3.A824	A	A	3.33922	High
TCGA.W3.A825	B	B	-2.97785	Low
TCGA.W3.A828	B	B	-18.5635	Low
TCGA.W3.AA1O	A	C	4.74153	High
TCGA.W3.AA1Q	B	A	-7.97129	Low
TCGA.W3.AA1R	A	C	8.09641	High
TCGA.W3.AA1V	A	B	-10.4252	Low
TCGA.W3.AA1W	A	A	-19.2819	Low
TCGA.W3.AA21	B	C	18.0465	High
TCGA.WE.A8JZ	C	A	-1.66311	Low
TCGA.WE.A8K1	A	C	-1.09583	Low
TCGA.WE.A8K4	C	C	-1.47552	Low
TCGA.WE.A8K5	C	A	7.31146	High
TCGA.WE.A8K6	B	B	-3.49621	Low
TCGA.WE.A8ZM	B	B	-3.70342	Low
TCGA.WE.A8ZN	C	C	24.9353	High
TCGA.WE.A8ZO	B	A	-14.5358	Low
TCGA.WE.A8ZQ	B	A	-4.16404	Low
TCGA.WE.A8ZR	A	C	4.39717	High
TCGA.WE.A8ZT	B	A	-16.3857	Low
TCGA.WE.A8ZX	A	A	9.72508	High
TCGA.WE.A8ZY	A	C	7.08305	High
TCGA.WE.AA9Y	C	C	4.04992	High
TCGA.WE.AAA0	A	C	-1.23856	Low
TCGA.WE.AAA3	C	C	6.29779	High
TCGA.WE.AAA4	C	C	18.7534	High
TCGA.XV.A9W2	A	C	10.0759	High
TCGA.XV.A9W5	B	A	-0.243429	High
TCGA.XV.AAZV	C	B	-5.48377	Low
TCGA.XV.AAZW	C	A	9.34097	High
TCGA.XV.AAZY	C	C	40.1407	High
TCGA.XV.AB01	C	C	36.3938	High
TCGA.YD.A89C	A	A	17.4882	High
TCGA.YD.A9TA	B	B	-9.36428	Low
TCGA.YG.AA3N	C	C	18.0101	High
TCGA.YG.AA3O	A	C	9.06344	High
TCGA.YG.AA3P	A	C	6.35361	High
TCGA.Z2.A8RT	A	A	-6.92107	Low
TCGA.Z2.AA3S	A	A	0.450862	High
TCGA.Z2.AA3V	C	C	41.7728	High

## Sheet: table-s6
Table-S6: The gene sets of immune-related pathways
Gene Sets	CD8 T effector	CXCL10	CXCL9	GZMA	GZMB	IFNG	PRF1	TBX21
	DNA damage repair	ALKBH3	APEX1	APEX2	APLF	ATM	ATR	ATRIP	BLM	BRCA1	BRCA2	BRIP1	CCNH	CDK7	CETN2	CHAF1A	CHEK1	CHEK2	CLK2	DCLRE1C	DDB1	DDB2	DUT	ENDOV	ERCC1	ERCC2	ERCC3	ERCC4	ERCC5	ERCC6	ERCC8	FAN1	FANCA	FANCB	FANCC	FANCD2	FANCE	FANCF	FANCG	FANCL	FANCM	GTF2H1	GTF2H2	GTF2H3	GTF2H4	GTF2H5	H2AFX	HLTF	HUS1
	Pan-F-TBRS	ACTG2	ADAM12	ADAM19	CNN1	COL4A1	CTGF	CTPS1	FAM101B	FSTL3	HSPB1	IGFBP3	PXDC1	SEMA7A	SH3PXD2A	TAGLN	TGFBI	TNS1	TPM1
	Antigen processing machinery	HLA-A	HLA-B	HLA-C	TAP1	TAP2
	Immune checkpoint	CTLA4	HAVCR2	LAG3	PDCD1	PDCD1LG2	TIGIT
	EMT1	CLDN7	CLDN4	CDH1	VIM	TWIST1	ZEB1	ZEB2
	Angiogenesis	SOX17	SOX18	TEK
	DNA replication	FEN1	LIG1	MCM2	MCM3	MCM4	MCM5	MCM6	MCM7	PCNA	POLA1	POLA2	POLD1	POLD2	POLD3	POLD4	POLE	POLE2	POLE3	POLE4	PRIM1	PRIM2	RFC1	RFC2	RFC3	RFC4	RFC5	RNASEH1	RNASEH2A	RNASEH2B	RNASEH2C	RPA1	RPA2	RPA3	RPA4	SSBP1
	Nucleotide excision repair	CDK7	CETN2	CUL4A	CUL4B	DDB1	DDB2	ERCC1	ERCC2	ERCC3	ERCC4	ERCC5	ERCC6	ERCC8	GTF2H1	GTF2H2	GTF2H3	GTF2H4	GTF2H5	LIG1	MNAT1	PCNA	POLD1	POLD2	POLD3	POLD4	POLE	POLE2	POLE3	POLE4	RAD23A	RAD23B	RBX1	RFC1	RFC2	RFC3	RFC4	RFC5	RPA1	RPA2	RPA3	RPA4	XPA	XPC
	Mismatch repair	LIG1	MLH1	MLH3	MSH2	MSH3	MSH6	PCNA	PMS2	POLD1	POLD2	POLD3	POLD4	RFC1	RFC2	RFC3	RFC4	RFC5	RPA1	RPA2	RPA3	RPA4	SSBP1
	EMT2	FAP	LOXL2	ROR2	TAGLN	TWIST2	WNT5A
	EMT3	GATA6	SOX9	TWIST1	ZEB1	ZEB2
	Cell cycle	ABL1	ANAPC1	ANAPC10	ANAPC11	ANAPC13	ANAPC2	ANAPC4	ANAPC5	ANAPC7	ATM	ATR	BUB1	BUB1B	BUB3	CCNA1	CCNA2	CCNB1	CCNB2	CCNB3	CCND1	CCND2	CCND3	CCNE1	CCNE2	CCNH	CDC14A	CDC14B	CDC16	CDC20	CDC23	CDC25A	CDC25B	CDC25C	CDC26	CDC27	CDC45	CDC6	CDC7	CDK1	CDK2	CDK4	CDK6	CDK7	CDKN1A	CDKN1B	CDKN1C	CDKN2A	CDKN2B
	WNT target	MYC	TCF12	VEGFA
	Antigen processing and presentation	AP1M2	ACTR1B	ACTR1A	BCAP31	PSME3	PSMD14	LILRB2	CLEC4M	NOD1	SEC24B	IFI30	SEC23A	DCTN2	CENPE	DCTN6	SEC24A	FGL2	RAB10	RAB32	KIF2C	RAB35	KIF3A	DCTN3	TREX1	CHUK	OSBPL1A	RAB3C	AP2M1	AP1S1	AP2S1	CLTA	CLTC	PSMB11	CCR7	AP1S3	DYNLL2	PSMA8	CTSD	CTSE	CTSH	CTSL	CTSV	CTSS	CYBA	CYBB	AP2A1	AP2A2	AP1B1
GDSC	Apoptosis regulation	MCL-1	BIRC5	BCL-2	BCL-XL	RIPK1	TRAIL	cIAP	BFL1	cIAP1	IAP1	BCL-B	BCL-W	cIAP2	IAP2	TR10A	TR10B	BCL2L1	BCL2L2	DR5	DR4
	ABL signaling	ABL	SRC	BCR	LOK	KIT	ABL1	T315I	PDGFR	LTK	TEC	TRCB
	Cytoskeleton	ROCK1	FAK	PAK1	ROCK2	ROCK	PAK2	PAK3	RAC3	RAC1	LIMK1	DDR1	RAC2	FAK2
	Mitosis	AURKA	KIF11	PLK1	AURKB	PLK3	MPS1	AURKC	FLT3	ABL1	JAK2	PLK2	EG5	KSP	TTK
	ERK MAPK signaling	BRAF	MEK5	MEK1	ERK1	MAP3K8	KRAS	ARAF	ERK2	MAPK7	CRAF	ERK5	MEK2	G12C	RSK	BRAFV600E	ERK	MAP2K1	TAK	MAP2K2	AURKB	MAP4K5	PIM3
	PI3K/MTOR_signaling	AKT1	PI3K	RSK2	mTORC1	mTOR	AKT	S6K1	PIKFYVE	AKT2	DNAPK	RSK1	mTORC2	AKT3	RSK3	PDK1	PDPK1	PI4K	PRKDC
	RTK signaling	PDGFRA	MET	ALK	KIT	CSF1R	VEGFR	EPHB3	FLT3	cFMS	PDGFR	EPHB4	ALK5	DDR1	NTRK1	FGFR1	PDGFRB	CAMK1	FGFR3	JAK2	RET	FLT1	FLT4	Tie2	AXL	KDR	c-KIT
	p53 pathway	TP53	MDM4	P53	MDM2
	Protein stability and degradation	CAPN1	CRBN	HSP90	UAF1	USP1	USP47	USP7
	IGF1R signaling	IGF1R	IGFR1	IR
	Genome integrity	ATR	TERT	ATM	FEN1	MRE11	DNAPK	PARP1	PARP6	PARP5a	PARP7	PARP2	PARP5b
	JNK and p38 signaling	JNK1	p38	JNK	JNK2	JNK3	MAPK8	MAPK9	MAPK10
	Chromatin histone acetylation	HDAC6	HDAC1	BRPF1B	HDAC8	HDAC	SIRT1	SIRT	DOT1L	EZH2	PMRT5	G9a	EHMT2	EHMT1	HDAC3	HDAC2	BRPF2	RAR	IIa	GLP	IV	IIb
	Chromatin other	BRD4	Polybromo 1	BRD2	BRD9	BRDT	SMARCA4	BRD3	SMARCA2
	EGFR signaling	EGFR	ERBB2	ERBB3
	Hormone-related	ESR	ESR1	ESR2
	Metabolism	IDH2	PERK	IDH1	NAMPT	R140Q	R132H
	Other	KSP11	IKK-1	NAE	VSP34	TGFB1	IAP	TAF1	IKK-2	IKBKB	CHUK
	Other, kinases	AKT1	JAK1	PIM1	JAK2	SYK	ULK1	PDGFR	LRRK2	ABL	NUAK1	BTK	IRAK4	AKT2	KIT	PIM2	JAK3	SRC	NUAK2	ROCK2	PIM3	VEGFR	AKT3	RAF
	WNT signaling	TNKS1	PORCN	GSK3A	TNKS2	GSK3B
[truncated: 186 more columns]

## Sheet: table-s7
Table-S7: The correlation of W_Score and drugs sensitivity in the Genomics of Drug Sensitivity in Cancer (GDSC) database
Drug	Score	Cor	P value	Class
A-443654	W_score	-0.290092	5.88e-10	negative
ABT-888	W_score	0.304748	7.09e-11	positive
AICAR	W_score	0.292295	4.31e-10	positive
AKT-inhibitor-VIII	W_score	0.280833	2.11e-09	positive
ATRA	W_score	0.277291	3.4e-09	positive
AZ628	W_score	-0.261982	2.47e-08	negative
AZD-0530	W_score	0.258096	4.3e-08	positive
AZD2281	W_score	0.327343	2.13e-12	positive
AZD7762	W_score	0.346544	8.2e-14	positive
BI-2536	W_score	-0.36136	5.02e-15	negative
BIBW2992	W_score	0.246345	1.66e-07	positive
BMS-509744	W_score	-0.218677	3.58e-06	negative
BMS-708163	W_score	0.353065	2.5e-14	positive
Camptothecin	W_score	0.345531	9.81e-14	positive
CCT007093	W_score	0.311015	2.77e-11	positive
CGP-60474	W_score	0.317554	1.01e-11	positive
CI-1040	W_score	0.260161	3.1e-08	positive
Cisplatin	W_score	0.377135	1.08e-16	positive
CMK	W_score	-0.377822	8.47e-17	negative
Dasatinib	W_score	0.285898	1.05e-09	positive
Doxorubicin	W_score	-0.301303	1.18e-10	negative
EHT-1864	W_score	-0.318634	8.54e-12	negative
FH535	W_score	-0.318246	9.07e-12	negative
FTI-277	W_score	-0.378424	6.72e-17	negative
GDC-0449	W_score	0.331709	1.04e-12	positive
GDC0941	W_score	0.214832	5.33e-06	positive
JNJ-26854165	W_score	0.24199	2.76e-07	positive
KU-55933	W_score	-0.306982	5.08e-11	negative
Lenalidomide	W_score	0.297936	1.92e-10	positive
MG-132	W_score	-0.245118	1.91e-07	negative
MS-275	W_score	-0.353866	2.15e-14	negative
Nilotinib	W_score	0.26074	2.89e-08	positive
NSC-87877	W_score	-0.312622	2.17e-11	negative
Nutlin-3a	W_score	-0.257784	4.32e-08	negative
PAC-1	W_score	0.363711	3.1e-15	positive
Paclitaxel	W_score	-0.362212	4.23e-15	negative
Parthenolide	W_score	-0.371844	4.94e-16	negative
PD-0325901	W_score	-0.235796	5.59e-07	negative
PD-0332991	W_score	0.215696	4.88e-06	positive
PF-4708671	W_score	-0.372737	3.93e-16	negative
QS11	W_score	-0.365913	1.95e-15	negative
Sorafenib	W_score	-0.295022	2.93e-10	negative
TW-37	W_score	-0.33575	5.31e-13	negative
Vinorelbine	W_score	-0.225551	1.73e-06	negative
VX-680	W_score	-0.303577	8.44e-11	negative
WZ-1-84	W_score	0.264437	2.02e-08	positive
Z-LLNle-CHO	W_score	0.371029	6.05e-16	positive
ZM-447439	W_score	0.204722	1.47e-05	positive
